# Supplementary material for: The Use and Limitations of Exome Capture to Detect Novel Variation in the Hexaploid Wheat Genome
Source: Front Plant Sci. 2022 Apr 12;13:841855. doi: 10.3389/fpls.2022.841855 (PMC9039655; doi:10.3389/fpls.2022.841855)
Supplement: Supplementary file 4 [file Table_1.XLSX]

## Sheet: 1A
	Apogee	Bacanora	Bobwhite	Boregar	Cadenza	KWS Kielder	Maris-Huntsman	Pavon-76	Renan	Riband	Watkins 141	Watkins 777
5000000	0.341938	0.864551	0.720187	0.387715	0.732774	0.526689	0.592737	0.514396	0.698407	0.342688	0.459635	0.478121
10000000	0.290193	0.788735	0.71402	0.507993	0.75069	0.781745	0.828285	0.767793	0.740447	0.344561	0.554244	0.595347
15000000	0.517205	0.928909	0.546173	0.725233	0.964929	0.78422	0.6755	1	1	0.629624	0.826985	0.818206
20000000	0.127208	0.428922	0.145612	0.434869	0.417489	0.379719	0.13259	0.44383	0.447933	0.126733	0.334523	0.350361
25000000	1	0.753341	0.725456	0.827483	1	1	0.985724	0.829517	0.856972	0.925309	1	1
30000000	0.449783	0.474496	0.419716	0.49273	0.407106	0.38911	0.410648	0.503477	0.511757	0.391598	0.459019	0.498666
35000000	0.440369	0.488997	0.463208	0.481893	0.494957	0.445718	0.483791	0.545005	0.509067	0.461664	0.422526	0.46374
40000000	0.347395	0.382087	0.391459	0.401104	0.397575	0.362192	0.378747	0.421834	0.415078	0.365944	0.352561	0.380466
45000000	0.285545	0.402272	0.332248	0.535717	0.452232	0.290214	0.336986	0.518885	0.355601	0.458432	0.435806	0.434844
50000000	0.437252	0.495919	0.476591	0.499575	0.488251	0.457331	0.48861	0.471276	0.523744	0.464157	0.398172	0.423651
55000000	0.360502	0.413926	0.401965	0.407255	0.404365	0.37288	0.411765	0.435091	0.420088	0.386342	0.36558	0.385229
60000000	0.422721	0.450203	0.452656	0.483079	0.476555	0.442907	0.46745	0.499496	0.496152	0.435964	0.415629	0.454191
65000000	0.420283	0.46746	0.465504	0.492898	0.480158	0.439191	0.46151	0.511778	0.511722	0.446291	0.425796	0.467872
70000000	0.256539	0.282572	0.27713	0.297873	0.293973	0.267578	0.291221	0.306243	0.301827	0.273195	0.273583	0.287415
75000000	0.359511	0.40104	0.392252	0.419882	0.403983	0.37343	0.392356	0.434202	0.437425	0.367608	0.369918	0.394285
80000000	0.326178	0.348792	0.35471	0.354776	0.368076	0.335832	0.356125	0.39013	0.384915	0.327891	0.32632	0.352309
85000000	0.280469	0.318155	0.301624	0.326818	0.309802	0.296476	0.311586	0.333622	0.335603	0.290755	0.283889	0.301082
90000000	0.256984	0.275313	0.281302	0.296159	0.278022	0.260307	0.274434	0.30149	0.296927	0.263961	0.268926	0.278335
95000000	0.271264	0.315044	0.312417	0.323717	0.310615	0.297381	0.307415	0.33357	0.328496	0.286649	0.294936	0.292055
100000000	0.534283	0.498871	0.578386	0.518298	0.51714	0.472116	0.509085	0.63586	0.53269	0.461068	0.454889	0.490527
105000000	0.307419	0.336968	0.341504	0.365858	0.359149	0.31958	0.354599	0.368072	0.345353	0.306407	0.314315	0.334864
110000000	0.27815	0.322363	0.322893	0.330875	0.335856	0.307435	0.3205	0.353609	0.330308	0.280449	0.298957	0.314193
115000000	0.28696	0.322528	0.322559	0.335099	0.332334	0.30532	0.323598	0.350716	0.307321	0.268015	0.307398	0.31234
120000000	0.347377	0.360161	0.362687	0.38112	0.380376	0.359199	0.360417	0.410219	0.354238	0.30299	0.353744	0.374931
125000000	0.272235	0.306923	0.301989	0.307829	0.304145	0.282834	0.298561	0.326261	0.307145	0.264469	0.283901	0.301091
130000000	0.253128	0.282363	0.264205	0.283447	0.281502	0.261443	0.267527	0.305311	0.268901	0.239466	0.266759	0.2769
135000000	0.271958	0.301351	0.306186	0.31103	0.30857	0.292949	0.308723	0.32763	0.303835	0.266724	0.281703	0.298591
140000000	0.262215	0.284919	0.282729	0.299652	0.29307	0.261086	0.284257	0.307839	0.290259	0.255914	0.264014	0.27973
145000000	0.202384	0.223934	0.223203	0.237706	0.233704	0.216454	0.234625	0.245056	0.235716	0.206699	0.224353	0.227049
150000000	0.272194	0.296908	0.299201	0.31347	0.303651	0.284854	0.298111	0.325464	0.308333	0.266487	0.280197	0.297293
155000000	0.211062	0.232493	0.229191	0.242616	0.236371	0.222913	0.238295	0.25309	0.233872	0.207218	0.225262	0.228337
160000000	0.21148	0.23238	0.224783	0.25051	0.235783	0.215162	0.227811	0.250434	0.243798	0.203144	0.217577	0.226099
165000000	0.196018	0.224235	0.207876	0.227663	0.22691	0.197349	0.215827	0.233666	0.209471	0.186515	0.207093	0.212881
170000000	0.219679	0.243637	0.230583	0.260155	0.250137	0.227308	0.245508	0.26404	0.235874	0.200407	0.225937	0.237769
175000000	0.256423	0.277223	0.279822	0.288439	0.285653	0.272199	0.279531	0.312393	0.274375	0.240346	0.275051	0.285613
180000000	0.276322	0.286445	0.286414	0.275785	0.26758	0.289052	0.261886	0.335111	0.268661	0.237993	0.28182	0.305667
185000000	0.216973	0.225906	0.226918	0.252196	0.241694	0.2221	0.240061	0.259873	0.235401	0.20052	0.222956	0.233678
190000000	0.236881	0.253173	0.251752	0.266575	0.261576	0.244655	0.256534	0.278506	0.230717	0.205761	0.237076	0.251404
195000000	0.178264	0.204767	0.204123	0.208391	0.201787	0.191651	0.196105	0.226076	0.194395	0.16147	0.20162	0.193445
200000000	0.218759	0.238194	0.220769	0.252907	0.24462	0.234462	0.238278	0.256835	0.232431	0.203371	0.227388	0.23994
205000000	0.231383	0.253367	0.25033	0.264054	0.272541	0.250332	0.260457	0.282613	0.254916	0.227771	0.240443	0.251488
210000000	0.232885	0.255014	0.250611	0.274091	0.259687	0.241772	0.2658	0.276983	0.263796	0.227285	0.240054	0.253453
215000000	0.1337	0.204446	0.140632	0.158315	0.149233	0.145002	0.152242	0.159725	0.0977727	0.0879827	0.138169	0.145725
220000000	0.205874	0.231782	0.219038	0.236162	0.226451	0.210661	0.225492	0.233753	0.216681	0.190814	0.214381	0.218836
225000000	0.264157	0.282868	0.277684	0.305952	0.300579	0.27811	0.29713	0.315012	0.300166	0.26134	0.278013	0.292069
230000000	0.190585	0.199221	0.200071	0.224291	0.209896	0.196864	0.203396	0.223732	0.207188	0.178797	0.204969	0.205647
235000000	0.275756	0.292301	0.292298	0.320628	0.322401	0.294938	0.310949	0.326648	0.314915	0.280463	0.288663	0.293497
240000000	0.270223	0.293959	0.28401	0.322094	0.305021	0.277472	0.297105	0.321083	0.296966	0.266821	0.273577	0.287749
245000000	0.329781	0.335389	0.349051	0.363935	0.371848	0.337884	0.371488	0.381409	0.375175	0.328966	0.342966	0.34796
250000000	0.270885	0.283591	0.284126	0.313141	0.301307	0.277329	0.307062	0.316097	0.306301	0.271993	0.276856	0.291578
255000000	0.291011	0.317724	0.306636	0.339901	0.330935	0.300016	0.331605	0.348637	0.332596	0.287066	0.305542	0.315157
260000000	0.323131	0.332895	0.338969	0.379773	0.356126	0.32875	0.368707	0.385774	0.334526	0.307603	0.316095	0.341759
265000000	0.240982	0.24998	0.246976	0.273709	0.257434	0.236917	0.263427	0.277288	0.272831	0.234614	0.250873	0.256199
270000000	0.283407	0.295105	0.296293	0.314739	0.308444	0.280279	0.313211	0.332009	0.318094	0.287578	0.292131	0.307369
275000000	0.217652	0.228334	0.230444	0.256601	0.235583	0.219361	0.235088	0.256843	0.252015	0.211344	0.228385	0.232255
280000000	0.295116	0.330493	0.303505	0.335791	0.339095	0.289838	0.329316	0.348202	0.321061	0.282124	0.297081	0.306266
285000000	0.239332	0.251695	0.252749	0.279865	0.269978	0.239806	0.257647	0.290093	0.265899	0.239576	0.251711	0.257044
290000000	0.266097	0.280274	0.286639	0.31116	0.306133	0.272083	0.289767	0.321837	0.286016	0.25651	0.284042	0.288406
295000000	0.334079	0.354713	0.35674	0.397002	0.367113	0.337353	0.38202	0.404103	0.384885	0.347337	0.33681	0.357543
300000000	0.306763	0.33708	0.340066	0.365515	0.353369	0.32205	0.350015	0.384273	0.369311	0.32852	0.321221	0.341195
305000000	0.273353	0.302349	0.311534	0.33215	0.32274	0.281651	0.318542	0.331943	0.318265	0.273826	0.284162	0.295289
310000000	0.276056	0.299093	0.301225	0.326583	0.303702	0.276758	0.304238	0.328979	0.328308	0.292396	0.28451	0.302426
315000000	0.255864	0.270013	0.270606	0.312845	0.300553	0.253928	0.300093	0.308007	0.302218	0.264844	0.267844	0.276601
320000000	0.205242	0.217757	0.220752	0.268475	0.253545	0.206352	0.256642	0.246113	0.245524	0.217323	0.216148	0.227926
325000000	0.274771	0.295903	0.306275	0.343041	0.315971	0.279931	0.311329	0.34377	0.337517	0.30549	0.296051	0.303576
330000000	0.200001	0.22231	0.219555	0.235125	0.232795	0.20858	0.225723	0.244141	0.242182	0.21764	0.214764	0.223009
335000000	0.237961	0.25434	0.254477	0.274072	0.26952	0.236753	0.265383	0.277104	0.287229	0.247749	0.248709	0.258666
340000000	0.258566	0.279816	0.279513	0.298544	0.296201	0.268438	0.29559	0.318321	0.308307	0.266412	0.27811	0.296682
345000000	0.28449	0.299425	0.310575	0.337098	0.315846	0.28908	0.307697	0.341467	0.303483	0.261718	0.270476	0.292693
350000000	0.247027	0.257289	0.26269	0.27948	0.275058	0.247954	0.276975	0.294392	0.263064	0.218477	0.224727	0.23287
355000000	0.271495	0.283328	0.292095	0.3188	0.29609	0.269644	0.296838	0.321073	0.299005	0.268787	0.280349	0.293532
360000000	0.313689	0.319453	0.333645	0.362341	0.346958	0.311414	0.342746	0.383358	0.366938	0.319087	0.319872	0.346484
365000000	0.268954	0.303532	0.293162	0.306119	0.300419	0.270055	0.295366	0.297852	0.31698	0.285656	0.251344	0.25497
370000000	0.413728	0.439777	0.436842	0.47726	0.475756	0.409722	0.44761	0.508333	0.482785	0.436972	0.416804	0.473309
375000000	0.275969	0.29602	0.299559	0.319215	0.315979	0.277675	0.314685	0.343367	0.327189	0.291104	0.291749	0.31011
380000000	0.298046	0.310105	0.315449	0.343857	0.332186	0.302313	0.332031	0.358049	0.345752	0.311976	0.299917	0.323952
385000000	0.158254	0.176794	0.175281	0.201062	0.190521	0.162759	0.194746	0.202927	0.19739	0.179153	0.176263	0.187945
390000000	0.243753	0.263965	0.263926	0.281557	0.275002	0.243813	0.26969	0.293858	0.280454	0.253415	0.253896	0.266276
395000000	0.277243	0.34141	0.299423	0.326231	0.321073	0.277281	0.306227	0.337668	0.312283	0.298487	0.2827	0.303116
400000000	0.309494	0.318259	0.324797	0.355538	0.344416	0.306482	0.336282	0.365996	0.361441	0.318377	0.313583	0.329131
405000000	0.263583	0.272011	0.279285	0.306394	0.303209	0.272202	0.293841	0.321008	0.325222	0.273963	0.274962	0.295169
410000000	0.303823	0.369859	0.319794	0.343763	0.333704	0.297313	0.331171	0.359882	0.348991	0.312667	0.310607	0.32783
415000000	0.168704	0.17922	0.167559	0.201201	0.193283	0.168389	0.184123	0.188864	0.193778	0.177695	0.171752	0.176952
420000000	0.243727	0.253316	0.252595	0.285665	0.273271	0.239549	0.258311	0.2889	0.286106	0.249794	0.244694	0.267029
425000000	0.163167	0.195412	0.186796	0.202724	0.191724	0.170433	0.195507	0.206497	0.203991	0.178292	0.177452	0.184322
430000000	0.372985	0.321282	0.327407	0.389167	0.375299	0.377917	0.374407	0.429068	0.438312	0.356646	0.339035	0.370814
435000000	0.263505	0.322812	0.322822	0.318271	0.303614	0.274399	0.300826	0.315255	0.32284	0.284225	0.274854	0.288081
440000000	0.192882	0.22178	0.235468	0.241272	0.233018	0.201598	0.232436	0.236472	0.232099	0.215326	0.216001	0.223
445000000	0.323589	0.354305	0.34984	0.379497	0.370047	0.326142	0.366242	0.392641	0.394892	0.350937	0.334027	0.354474
450000000	0.369213	0.397412	0.396039	0.439272	0.44519	0.381518	0.419448	0.464837	0.445221	0.388372	0.386429	0.415071
455000000	0.253654	0.282981	0.272731	0.2924	0.290713	0.260654	0.289174	0.307912	0.299521	0.271096	0.269318	0.278465
460000000	0.308209	0.325913	0.323227	0.351113	0.344961	0.304669	0.341143	0.36472	0.363027	0.323024	0.311127	0.326988
465000000	0.331231	0.35457	0.35768	0.379818	0.382976	0.33035	0.369232	0.392255	0.403079	0.357402	0.328119	0.357125
470000000	0.313451	0.337393	0.337604	0.355751	0.353511	0.318115	0.362158	0.378741	0.384362	0.342418	0.319053	0.337604
475000000	0.257446	0.296902	0.281609	0.371438	0.305828	0.280511	0.309727	0.332971	0.326063	0.304122	0.266232	0.311261
480000000	0.258649	0.275422	0.271406	0.318651	0.273778	0.276454	0.304806	0.30835	0.327534	0.296186	0.270859	0.301874
485000000	0.301891	0.335385	0.317684	0.423862	0.350876	0.359103	0.34738	0.366696	0.42927	0.378207	0.298527	0.344503
490000000	0.444823	0.4256	0.421654	0.49523	0.502098	0.434987	0.449821	0.558343	0.496405	0.457178	0.397771	0.478028
495000000	0.3732	0.421018	0.423339	0.464038	0.455926	0.369131	0.434202	0.487341	0.435655	0.383499	0.370533	0.434917
500000000	0.515227	0.557048	0.558032	0.601524	0.619718	0.535274	0.597655	0.630814	0.610894	0.555874	0.519259	0.583915
505000000	0.27429	0.310968	0.304789	0.409905	0.335812	0.35721	0.326752	0.33218	0.342398	0.367465	0.28458	0.348048
510000000	0.441069	0.525069	0.49137	0.567355	0.563705	0.498168	0.538516	0.556192	0.560544	0.515929	0.473156	0.530198
515000000	0.429754	0.478153	0.484932	0.617146	0.569576	0.542019	0.549279	0.51319	0.533127	0.543393	0.432392	0.591054
520000000	0.418165	0.49814	0.476827	0.544579	0.519774	0.46737	0.520014	0.51313	0.550645	0.491913	0.448798	0.502845
525000000	0.369276	0.408702	0.419496	0.441673	0.420604	0.384289	0.424842	0.461306	0.466545	0.401521	0.390013	0.415799
530000000	0.273146	0.28478	0.300689	0.302622	0.258111	0.270393	0.290361	0.315065	0.323947	0.28276	0.281276	0.290884
535000000	0.530306	0.607435	0.620591	0.678142	0.637325	0.601833	0.644805	0.632315	0.659743	0.609778	0.580067	0.597975
540000000	0.411257	0.438162	0.42675	0.485919	0.474864	0.423653	0.46368	0.498487	0.503304	0.434547	0.425092	0.453617
545000000	0.519249	0.583328	0.547718	0.596091	0.581719	0.546483	0.601681	0.701183	0.627637	0.581266	0.506801	0.589529
550000000	0.597113	0.599246	0.615737	0.71479	0.63529	0.575881	0.640718	0.72737	0.707278	0.608234	0.537337	0.711828
555000000	0.749253	1	1	1	0.932676	0.823292	1	0.871747	0.908096	1	0.889904	0.849953
560000000	0.705589	0.698467	0.677171	0.766319	0.746361	0.664447	0.726975	0.849407	0.841617	0.685489	0.645985	0.698943
565000000	0.782914	0.805187	0.706385	0.804185	0.882697	0.778827	0.836978	0.949161	0.947957	0.795342	0.675722	0.748009
570000000	0.532506	0.725559	0.568975	0.605625	0.680806	0.51126	0.570441	0.680356	0.637566	0.555307	0.504332	0.629393
575000000	0.435036	0.481042	0.470006	0.516987	0.497819	0.4519	0.49383	0.535873	0.528617	0.484063	0.45174	0.515452
580000000	0.600707	0.667912	0.658817	0.690133	0.670053	0.594597	0.668965	0.811169	0.721157	0.658207	0.589216	0.658527
585000000	0.684214	0.66848	0.473479	0.669737	0.703524	0.587781	0.639086	0.683248	0.701722	0.607966	0.619391	0.611768
590000000	0.516414	0.594033	0.523112	0.586419	0.622088	0.542476	0.598842	0.609215	0.594199	0.560304	0.535021	0.580561

## Sheet: 1B
	Apogee	Bacanora	Bobwhite	Boregar	Cadenza	KWS Kielder	Maris-Huntsman	Pavon-76	Renan	Riband	Watkins 141	Watkins 777
5000000	0.714416	0.223522	0.146155	0.942718	0.832685	0.197343	1	0.626487	0.867412	1	0.814276	0.821064
10000000	0.806543	0.199614	0.13985	1	1	0.173513	0.873125	0.819206	1	0.877239	1	0.926165
15000000	1	0.132303	0.115788	0.48156	0.486514	0.0778514	0.718008	0.704848	0.569828	0.710346	0.585085	0.564344
20000000	0.763384	0.23158	0.138537	0.616031	0.972148	0.125881	0.946119	0.747189	0.673989	0.894268	0.718394	0.979852
25000000	0.871269	0.150968	0.0884053	0.180584	0.82644	0.0882431	0.767856	0.851113	0.16591	0.84255	0.820964	0.97351
30000000	0.477052	0.149678	0.0848052	0.468859	0.444871	0.0841072	0.499307	0.459603	0.533091	0.359072	0.459771	0.520698
35000000	0.516027	0.179595	0.103875	0.446707	0.481568	0.0785629	0.44217	0.480806	0.511695	0.438714	0.469055	0.607248
40000000	0.538902	0.123388	0.0556579	0.557346	0.540062	0.0563345	0.511211	0.55989	0.619144	0.491355	0.511677	0.607505
45000000	0.585612	0.137752	0.204467	0.536379	0.536712	0.0978867	0.501852	0.609933	0.626663	0.478806	0.529927	0.59674
50000000	0.592779	0.122223	0.0634377	0.582498	0.3804	0.0815477	0.296022	0.298901	0.528419	0.383501	0.543549	0.311917
55000000	0.388469	0.111048	0.0585001	0.398706	0.384067	0.0796431	0.382907	0.430127	0.507567	0.565724	0.390595	0.426697
60000000	0.533222	0.138824	0.0879861	0.524091	0.57212	0.0878157	0.499871	0.724364	0.626027	0.688217	0.518854	0.568362
65000000	0.501369	0.133415	0.0655011	0.495685	0.479939	0.0737865	0.427982	0.53646	0.547234	0.570529	0.485883	0.512687
70000000	0.501064	0.128938	0.0632823	0.527268	0.500621	0.0506805	0.451156	0.555408	0.586689	0.479558	0.50774	0.52983
75000000	0.374753	0.084418	0.0299515	0.398611	0.385442	0.0316633	0.329275	0.412902	0.452765	0.343055	0.395458	0.393676
80000000	0.264949	0.0457272	0.0124543	0.299272	0.260288	0.0150768	0.225815	0.304736	0.326505	0.232613	0.298437	0.275313
85000000	0.444616	0.210944	0.065532	0.385862	0.428817	0.0972404	0.339011	0.444127	0.447111	0.355109	0.37988	0.449597
90000000	0.274937	0.0611203	0.0199771	0.327789	0.313481	0.0226616	0.241528	0.336647	0.352997	0.266632	0.32141	0.292324
95000000	0.566332	0.121603	0.0659762	0.587347	0.549875	0.0596826	0.505485	0.60608	0.660876	0.508684	0.56851	0.479216
100000000	0.540831	0.104908	0.0462038	0.519126	0.394331	0.0480652	0.449381	0.544537	0.587058	0.436354	0.497705	0.395069
105000000	0.518426	0.108693	0.0692812	0.513578	0.454536	0.0682078	0.437637	0.506499	0.579785	0.428986	0.493378	0.51456
110000000	0.423438	0.0692436	0.0302373	0.405343	0.361325	0.0347567	0.365053	0.422294	0.471934	0.360141	0.376232	0.41617
115000000	0.53491	0.0997971	0.0479293	0.519349	0.463562	0.0515217	0.452735	0.542208	0.575162	0.441675	0.465225	0.528177
120000000	0.583603	0.102901	0.0477496	0.569373	0.454948	0.046886	0.507257	0.592016	0.640659	0.501044	0.567576	0.568205
125000000	0.491119	0.111336	0.0504325	0.494494	0.277822	0.0520949	0.4321	0.511667	0.545769	0.416665	0.460044	0.289396
130000000	0.302287	0.0457878	0.0158232	0.305912	0.0307596	0.0182898	0.261259	0.302271	0.326704	0.257216	0.295479	0.0359971
135000000	0.620529	0.117167	0.0576509	0.629818	0.490969	0.053697	0.546337	0.649412	0.685686	0.546212	0.595371	0.536939
140000000	0.504481	0.0910779	0.0420065	0.498522	0.386105	0.0484812	0.44852	0.505005	0.558636	0.44215	0.474499	0.451876
145000000	0.436078	0.0864676	0.0536696	0.432282	0.35276	0.0388051	0.390984	0.434359	0.486574	0.374713	0.42067	0.389848
150000000	0.443289	0.0741579	0.0325628	0.427033	0.467017	0.0338104	0.380726	0.437057	0.479571	0.370688	0.422936	0.419024
155000000	0.464429	0.0816373	0.034649	0.473601	0.409176	0.043243	0.40431	0.458404	0.519094	0.405001	0.444795	0.449973
160000000	0.427233	0.0763099	0.0381656	0.419203	0.379824	0.041063	0.366754	0.434822	0.462475	0.356305	0.410468	0.432152
165000000	0.421663	0.0773464	0.064947	0.436364	0.420833	0.0591467	0.396133	0.457585	0.48301	0.379122	0.421944	0.434203
170000000	0.363036	0.0898814	0.0353669	0.355149	0.36239	0.0387028	0.330934	0.373773	0.409604	0.316607	0.347358	0.388513
175000000	0.502857	0.0784067	0.041332	0.484918	0.448797	0.0437129	0.43824	0.49863	0.54626	0.428527	0.474714	0.509835
180000000	0.377067	0.0657569	0.0312794	0.366124	0.345506	0.0369587	0.33432	0.376976	0.414821	0.322008	0.368426	0.39487
185000000	0.346549	0.057493	0.022775	0.362725	0.309094	0.0249735	0.315186	0.353892	0.409684	0.305097	0.362529	0.370918
190000000	0.48554	0.0794192	0.0453737	0.459501	0.423479	0.0495028	0.417928	0.483108	0.521553	0.404621	0.45867	0.4929
195000000	0.34526	0.0683581	0.0261318	0.340207	0.316714	0.0260234	0.302356	0.33413	0.384271	0.289122	0.332701	0.344143
200000000	0.412682	0.077086	0.0343862	0.39908	0.37922	0.0926055	0.367289	0.411936	0.444334	0.365122	0.39227	0.404057
205000000	0.306071	0.0467809	0.020575	0.304063	0.274374	0.0226367	0.26285	0.313679	0.336998	0.264484	0.30503	0.326762
210000000	0.30283	0.0508748	0.021695	0.298087	0.285316	0.0269114	0.267714	0.307451	0.338566	0.26191	0.311105	0.314818
215000000	0.360351	0.0692533	0.0449976	0.354373	0.327408	0.0464208	0.319122	0.359929	0.402198	0.308368	0.344139	0.367747
220000000	0.402579	0.0890567	0.0347694	0.384525	0.360178	0.0369567	0.353114	0.403289	0.429772	0.343891	0.385436	0.382735
225000000	0.345428	0.0586288	0.0309964	0.348659	0.315264	0.340379	0.303635	0.342872	0.382235	0.289866	0.344126	0.351435
230000000	0.35388	0.0555871	0.0204109	0.337553	0.343922	0.39329	0.303366	0.350088	0.383588	0.297111	0.340043	0.359966
235000000	0.330005	0.0679288	0.0332926	0.302946	0.296152	0.357258	0.277995	0.316561	0.346482	0.267168	0.305473	0.33259
240000000	0.323295	0.118177	0.0706543	0.278724	0.266075	0.302932	0.328429	0.371268	0.304962	0.242528	0.384816	0.286879
245000000	0.244511	0.355232	0.263057	0.239331	0.217203	0.206257	0.215761	0.248796	0.25799	0.188549	0.235357	0.240461
250000000	0.338096	0.412219	0.354558	0.32333	0.31153	0.185038	0.291722	0.336423	0.357407	0.27531	0.315567	0.343274
255000000	0.378351	0.445786	0.408219	0.372326	0.35097	0.4132	0.325507	0.376749	0.424701	0.312974	0.384619	0.389562
260000000	0.344158	0.426267	0.375837	0.33022	0.320455	0.378462	0.298947	0.348695	0.381852	0.280714	0.341448	0.365342
265000000	0.350492	0.421772	0.376734	0.345106	0.326693	0.390895	0.317429	0.346071	0.372581	0.303065	0.345014	0.352505
270000000	0.451801	0.566293	0.482045	0.434174	0.412829	0.485616	0.407242	0.45834	0.496853	0.380765	0.433484	0.44592
275000000	0.337263	0.418283	0.375258	0.333311	0.295057	0.354073	0.295013	0.344812	0.374263	0.284318	0.333024	0.349038
280000000	0.360798	0.44504	0.387177	0.349632	0.318887	0.383354	0.31223	0.35908	0.393818	0.310356	0.344511	0.357205
285000000	0.327143	0.402426	0.359103	0.320572	0.223126	0.250393	0.289242	0.332476	0.359582	0.276143	0.323976	0.242746
290000000	0.369264	0.451319	0.402053	0.36033	0.334099	0.371749	0.334496	0.373819	0.402375	0.314941	0.360865	0.361221
295000000	0.246704	0.305735	0.256483	0.237239	0.220673	0.261674	0.212482	0.236135	0.260708	0.204476	0.254934	0.258353
300000000	0.379457	0.473035	0.41435	0.372929	0.399034	0.416381	0.337863	0.383484	0.423098	0.327372	0.367598	0.40848
305000000	0.325494	0.428517	0.365822	0.332483	0.314156	0.376155	0.294076	0.338853	0.370445	0.287284	0.331412	0.351057
310000000	0.183456	0.245426	0.192479	0.186719	0.177136	0.197553	0.155666	0.183309	0.192459	0.154983	0.174818	0.195946
315000000	0.31487	0.389717	0.349705	0.306323	0.299517	0.33857	0.270363	0.316322	0.33878	0.268423	0.318099	0.326975
320000000	0.0866929	0.121053	0.0976417	0.0830135	0.0862602	0.104016	0.0849196	0.0861805	0.0975213	0.0796001	0.0897127	0.0899463
325000000	0.268358	0.354207	0.296643	0.27839	0.258313	0.306476	0.243884	0.277539	0.31126	0.232966	0.263553	0.29075
330000000	0.590546	0.700173	0.635644	0.587894	0.536841	0.637041	0.526521	0.608827	0.650572	0.521064	0.549682	0.577147
335000000	0.38763	0.481097	0.447646	0.40215	0.409807	0.441192	0.352861	0.412549	0.445682	0.338739	0.388007	0.444083
340000000	0.317368	0.408087	0.351907	0.314471	0.236022	0.339668	0.28657	0.323751	0.344552	0.267756	0.310635	0.320951
345000000	0.461786	0.553383	0.511607	0.456311	0.41897	0.498898	0.405916	0.468366	0.500687	0.391759	0.439722	0.534587
350000000	0.472374	0.545753	0.504581	0.44769	0.402881	0.482055	0.403614	0.468943	0.501055	0.38587	0.43729	0.470872
355000000	0.352338	0.413305	0.380877	0.340034	0.307419	0.380557	0.305621	0.351503	0.38957	0.301229	0.351987	0.343781
360000000	0.454795	0.537279	0.505262	0.459665	0.399051	0.497432	0.391254	0.453467	0.504192	0.390068	0.429534	0.468517
365000000	0.419207	0.48988	0.462702	0.398626	0.37494	0.45631	0.346194	0.427492	0.45081	0.346752	0.388598	0.459486
370000000	0.33937	0.416816	0.365247	0.330126	0.311878	0.373417	0.290167	0.337404	0.366709	0.288002	0.336955	0.35638
375000000	0.353808	0.412872	0.38619	0.351711	0.334801	0.386794	0.30598	0.346835	0.383215	0.305586	0.332495	0.371682
380000000	0.292969	0.358288	0.336038	0.300392	0.290116	0.332618	0.275765	0.306611	0.335437	0.258917	0.297829	0.323347
385000000	0.383889	0.461435	0.409614	0.373588	0.390479	0.419371	0.325881	0.390924	0.412672	0.326105	0.37135	0.420093
390000000	0.456769	0.546719	0.502093	0.457104	0.437903	0.504109	0.402858	0.474988	0.497077	0.390199	0.410429	0.459588
395000000	0.351357	0.437089	0.391269	0.353323	0.332341	0.392497	0.317507	0.359421	0.397893	0.304322	0.346095	0.388564
400000000	0.653952	0.753487	0.687058	0.636865	0.606662	0.680058	0.536617	0.621182	0.689051	0.540213	0.548953	0.678227
405000000	0.428934	0.529663	0.465942	0.419609	0.401403	0.462536	0.378962	0.426844	0.46974	0.358968	0.420849	0.449813
410000000	0.395809	0.474859	0.448375	0.396823	0.356252	0.435094	0.35467	0.40173	0.441987	0.342296	0.394401	0.403373
415000000	0.356405	0.39102	0.367219	0.317569	0.339103	0.364341	0.289611	0.335462	0.358912	0.286005	0.326839	0.376858
420000000	0.428425	0.470061	0.429063	0.390049	0.442424	0.414562	0.32955	0.395983	0.436449	0.325667	0.363632	0.477296
425000000	0.351247	0.538885	0.488659	0.429133	0.353304	0.47132	0.377253	0.441993	0.48879	0.369164	0.42224	0.464021
430000000	0.402171	0.662166	0.604941	0.554168	0.40653	0.604804	0.486071	0.559881	0.616957	0.479728	0.503123	0.578153
435000000	0.387739	0.5071	0.460597	0.411916	0.368223	0.45875	0.365629	0.427678	0.464812	0.357653	0.394097	0.435998
440000000	0.472914	0.556062	0.51929	0.455732	0.419791	0.50571	0.405412	0.484724	0.516912	0.403016	0.44985	0.473631
445000000	0.589	0.688991	0.629427	0.564138	0.523672	0.637388	0.529292	0.587619	0.641982	0.506711	0.545535	0.572563
450000000	0.439644	0.476459	0.438857	0.378543	0.366935	0.472659	0.366099	0.420485	0.440707	0.358063	0.371849	0.432932
455000000	0.489446	0.521204	0.472508	0.409607	0.410492	0.466195	0.381949	0.431532	0.465585	0.373032	0.400818	0.513035
460000000	0.451878	0.421747	0.402242	0.361276	0.410597	0.400039	0.326219	0.359191	0.409355	0.318226	0.361709	0.451194
465000000	0.416438	0.504902	0.451604	0.40717	0.396392	0.451441	0.365482	0.423049	0.445963	0.348878	0.301341	0.443595
470000000	0.35194	0.429238	0.390235	0.348911	0.327845	0.385974	0.304623	0.356375	0.391571	0.307305	0.346316	0.374627
475000000	0.402561	0.483257	0.434915	0.395875	0.39492	0.443246	0.345857	0.404688	0.444219	0.354808	0.382672	0.440044
480000000	0.392694	0.459784	0.421285	0.376725	0.343679	0.418066	0.334051	0.382082	0.433318	0.323432	0.375929	0.457553
485000000	0.504795	0.627808	0.561608	0.517498	0.471888	0.560361	0.46137	0.518404	0.5724	0.443707	0.489867	0.527956
490000000	0.45364	0.60308	0.55505	0.49586	0.434341	0.563017	0.459548	0.500276	0.555779	0.444698	0.483339	0.492735
495000000	0.421911	0.49557	0.444156	0.407065	0.367163	0.469673	0.379434	0.440749	0.448663	0.366201	0.417378	0.4244
500000000	0.415259	0.469171	0.425785	0.387125	0.35942	0.456606	0.365824	0.410427	0.437186	0.355188	0.399994	0.400373
505000000	0.468184	0.50225	0.452897	0.407454	0.413499	0.518763	0.419327	0.481608	0.4672	0.399983	0.458328	0.444662
510000000	0.374306	0.398522	0.364172	0.33202	0.340742	0.41327	0.326429	0.378666	0.363785	0.323042	0.35516	0.344404
515000000	0.523324	0.594203	0.524341	0.476173	0.433749	0.487718	0.41667	0.519892	0.540312	0.396579	0.511563	0.499445
520000000	0.402454	0.454848	0.412399	0.378489	0.331015	0.365994	0.34585	0.394767	0.407302	0.332434	0.387613	0.352553
525000000	0.455183	0.526073	0.479124	0.428599	0.404447	0.471666	0.38344	0.458867	0.476678	0.377238	0.434468	0.506889
530000000	0.438145	0.528836	0.479863	0.428445	0.41087	0.478192	0.349234	0.32249	0.483254	0.372694	0.436908	0.336922
535000000	0.486102	0.597684	0.54135	0.533468	0.450126	0.570128	0.407824	0.446944	0.58855	0.415212	0.492513	0.514237
540000000	0.555652	0.583476	0.536024	0.539255	0.429774	0.521905	0.425381	0.508316	0.611465	0.401216	0.452662	0.503543
545000000	0.606136	0.789962	0.597164	0.498101	0.517724	0.67018	0.524212	0.59075	0.571437	0.539714	0.516173	0.665686
550000000	0.495413	0.608689	0.548429	0.496166	0.485008	0.545325	0.444601	0.558669	0.550228	0.425763	0.47194	0.502174
555000000	0.450285	0.607111	0.55194	0.491901	0.47468	0.53068	0.451447	0.537087	0.563992	0.438851	0.498527	0.52306
560000000	0.582482	0.704565	0.627113	0.588574	0.507328	0.474191	0.379782	0.585676	0.666278	0.37701	0.487622	0.618207
565000000	0.67846	0.770359	0.678992	0.624318	0.528046	0.625625	0.497746	0.668174	0.727898	0.484986	0.500514	0.710201
570000000	0.502399	0.711527	0.671959	0.593568	0.553613	0.516429	0.459257	0.618456	0.675395	0.449029	0.493037	0.585745
575000000	0.569849	0.743044	0.611381	0.586305	0.481262	0.641348	0.463951	0.626619	0.657289	0.447968	0.51353	0.579606
580000000	0.470043	0.602901	0.48122	0.429799	0.407104	0.347661	0.295747	0.506067	0.485702	0.283308	0.440149	0.502782
585000000	0.597544	0.750921	0.610582	0.549824	0.550192	0.655606	0.512338	0.614248	0.594402	0.496229	0.548875	0.608983
590000000	0.519856	0.788739	0.693983	0.476644	0.631424	0.698466	0.596328	0.543589	0.536143	0.587006	0.574243	0.507871
595000000	0.548092	0.724419	0.564003	0.513705	0.522888	0.610146	0.545155	0.501033	0.582414	0.548601	0.50998	0.556318
600000000	0.554488	0.685358	0.58564	0.537728	0.562829	0.493792	0.49103	0.573556	0.59957	0.485083	0.518255	0.576606
605000000	0.636002	0.746222	0.610199	0.609642	0.575584	0.65329	0.512583	0.621879	0.687194	0.496095	0.540822	0.618428
610000000	0.477762	0.567897	0.507574	0.47922	0.245018	0.521961	0.427695	0.490181	0.517359	0.419086	0.454893	0.468972
615000000	0.458775	0.635245	0.506494	0.461506	0.457856	0.491053	0.415189	0.526468	0.521187	0.414742	0.470093	0.490601
620000000	0.627222	0.752777	0.636449	0.573125	0.614969	0.644137	0.52183	0.650565	0.659126	0.507192	0.558297	0.63314
625000000	0.588956	0.827963	0.627684	0.580625	0.705817	0.643087	0.603309	0.751528	0.648301	0.585046	0.630734	0.641894
630000000	0.899597	0.979566	1	0.837009	0.901013	0.910414	0.737475	0.989462	0.960016	0.714767	0.880665	0.883206
635000000	0.52873	0.848136	0.638408	0.535327	0.634838	0.631268	0.566995	0.631414	0.554395	0.546943	0.52193	0.626587
640000000	0.588009	0.640137	0.726801	0.646004	0.521067	0.638455	0.626954	0.541091	0.657097	0.597995	0.648132	0.70037
645000000	0.834317	0.91894	0.801656	0.772586	0.715154	0.885538	0.693182	0.78672	0.858498	0.685633	0.706059	0.913048
650000000	0.801467	0.902172	0.838607	0.74371	0.758987	0.843987	0.70853	0.844948	0.866565	0.700361	0.730222	0.831675
655000000	0.402522	0.490326	0.440702	0.398095	0.386049	0.454563	0.352562	0.417404	0.437315	0.342216	0.355326	0.465078
660000000	0.860666	1	0.878788	0.792582	0.770849	1	0.823017	0.88649	0.916581	0.788583	0.75611	0.855336
665000000	0.704323	0.706891	0.627464	0.550399	0.553072	0.715798	0.574983	0.580788	0.644731	0.561744	0.55828	0.728566
670000000	0.823449	0.980921	0.866905	0.906151	0.832273	0.889651	0.793052	0.900528	0.912895	0.772973	0.733188	0.895229
675000000	0.792564	0.999702	0.771897	0.723189	0.785099	0.868238	0.684209	0.776293	0.821483	0.666091	0.729985	0.844387
680000000	0.819537	0.943518	0.862972	0.807372	0.952073	0.679592	0.831924	1	0.905285	0.836708	0.756943	1
685000000	0.74468	0.945534	0.768097	0.683123	0.762159	0.833085	0.689151	0.777299	0.768767	0.67693	0.746015	0.742037

## Sheet: 1D
	Apogee	Bacanora	Bobwhite	Boregar	Cadenza	KWS Kielder	Maris-Huntsman	Pavon-76	Renan	Riband	Watkins 141	Watkins 777
5000000	0.779587	0.765003	0.713376	0.710257	0.591735	0.68562	0.598646	0.768846	0.795613	0.644408	0.832752	0.9144
10000000	1	1	1	1	1	1	0.995813	1	1	1	1	1
15000000	0.666888	0.809753	0.63454	0.654541	0.592008	0.746323	0.676994	0.82308	0.716517	0.605371	0.649323	0.593684
20000000	0.373847	0.539393	0.383177	0.385855	0.435996	0.563739	0.495709	0.396184	0.389108	0.43791	0.470144	0.3734
25000000	0.453634	0.538579	0.476816	0.470321	0.496177	0.50585	0.507226	0.475545	0.47958	0.440695	0.494142	0.497955
30000000	0.486415	0.585312	0.517784	0.491284	0.44434	0.438276	0.414539	0.495965	0.507177	0.465697	0.481265	0.518418
35000000	0.339465	0.556961	0.546705	0.340785	0.450674	0.528364	0.373372	0.499667	0.348224	0.343813	0.35623	0.364565
40000000	0.349076	0.394884	0.357364	0.325646	0.340204	0.354574	0.435553	0.349482	0.403007	0.294472	0.337611	0.417642
45000000	0.240538	0.296846	0.256361	0.247511	0.365719	0.244108	0.46959	0.238834	0.437537	0.219306	0.25284	0.42956
50000000	0.335422	0.378228	0.347491	0.343659	0.478816	0.345259	0.500192	0.329391	0.469589	0.311504	0.335659	0.480747
55000000	0.39388	0.477491	0.393068	0.387627	0.330765	0.382848	0.349057	0.386329	0.320508	0.368116	0.397234	0.330532
60000000	0.443539	0.493009	0.445276	0.452924	0.42557	0.43477	0.483873	0.434159	0.438026	0.409591	0.458987	0.451922
65000000	0.43871	0.489613	0.443676	0.457336	0.466707	0.439158	0.497021	0.44006	0.44592	0.407716	0.457943	0.46594
70000000	0.321171	0.375185	0.333405	0.335317	0.343671	0.331771	0.367435	0.32983	0.333478	0.303997	0.335369	0.350859
75000000	0.369676	0.459251	0.377649	0.382985	0.375635	0.371752	0.414877	0.371935	0.375608	0.335607	0.389739	0.389995
80000000	0.472386	0.531657	0.506514	0.487542	0.513371	0.484833	0.542401	0.483408	0.492693	0.456562	0.488403	0.513961
85000000	0.360301	0.409748	0.367279	0.381274	0.384919	0.371609	0.416793	0.361151	0.385748	0.345244	0.38721	0.388638
90000000	0.301635	0.348866	0.315976	0.31216	0.319143	0.311669	0.340206	0.301083	0.315469	0.28208	0.316529	0.323563
95000000	0.254887	0.288196	0.260153	0.271558	0.266125	0.26016	0.284791	0.243315	0.269523	0.235141	0.278569	0.274155
100000000	0.307113	0.34804	0.32169	0.320207	0.317623	0.315124	0.352985	0.306556	0.32201	0.298671	0.338825	0.332563
105000000	0.376417	0.431477	0.388692	0.396616	0.401784	0.388845	0.421527	0.379363	0.403429	0.35481	0.400375	0.409938
110000000	0.334089	0.376676	0.344717	0.340854	0.354594	0.346567	0.382776	0.334117	0.339862	0.317941	0.3563	0.355386
115000000	0.417984	0.485484	0.43762	0.432828	0.452906	0.430739	0.471785	0.416776	0.437932	0.39415	0.445144	0.449801
120000000	0.280798	0.310708	0.275452	0.281292	0.29436	0.279606	0.318341	0.282293	0.293678	0.259906	0.29621	0.302219
125000000	0.346911	0.387811	0.352938	0.346262	0.365432	0.356021	0.393119	0.35144	0.34991	0.329979	0.364441	0.373406
130000000	0.280074	0.308635	0.273314	0.289007	0.28878	0.279804	0.316578	0.284319	0.283417	0.258189	0.30142	0.297959
135000000	0.210602	0.231476	0.204524	0.215183	0.215996	0.205685	0.232526	0.204363	0.220191	0.198347	0.230102	0.221283
140000000	0.266188	0.298774	0.270197	0.265029	0.274137	0.263396	0.299838	0.268082	0.261212	0.24957	0.279555	0.277967
145000000	0.318397	0.355408	0.331487	0.332537	0.332927	0.326476	0.367861	0.315009	0.317336	0.313958	0.351868	0.343677
150000000	0.22377	0.248508	0.212512	0.227164	0.236707	0.217331	0.243676	0.220466	0.233161	0.204511	0.238963	0.239918
155000000	0.203624	0.233426	0.202481	0.211336	0.221802	0.20659	0.229529	0.200892	0.213192	0.190632	0.226982	0.215887
160000000	0.275182	0.303731	0.272515	0.284715	0.291811	0.275193	0.303869	0.270203	0.280074	0.25676	0.288577	0.291146
165000000	0.297153	0.324804	0.291971	0.302996	0.319892	0.293391	0.332742	0.294438	0.309521	0.278949	0.325271	0.318582
170000000	0.123376	0.237327	0.204013	0.222079	0.202802	0.194699	0.224314	0.213602	0.196455	0.17574	0.240699	0.231779
175000000	0.18009	0.206257	0.164922	0.182138	0.0944732	0.09279	0.102548	0.170051	0.0964548	0.0850756	0.187081	0.182408
180000000	0.262748	0.293744	0.249642	0.279951	0.274252	0.263194	0.295954	0.257459	0.267554	0.244755	0.286044	0.278153
185000000	0.291315	0.327315	0.285974	0.301589	0.30487	0.287769	0.326471	0.286885	0.29076	0.274291	0.310353	0.312979
190000000	0.219388	0.243608	0.20507	0.227474	0.235977	0.218739	0.260554	0.218942	0.227788	0.207027	0.239645	0.239292
195000000	0.332715	0.354207	0.312148	0.337958	0.343788	0.333786	0.390382	0.329572	0.337915	0.30992	0.349776	0.399219
200000000	0.375299	0.39674	0.364486	0.370607	0.376626	0.368974	0.418182	0.357871	0.386046	0.352973	0.376025	0.382767
205000000	0.387764	0.420994	0.378577	0.398009	0.409556	0.382162	0.446697	0.387563	0.406727	0.365274	0.397506	0.408151
210000000	0.387914	0.43491	0.382585	0.407147	0.422442	0.387763	0.451888	0.385798	0.398228	0.373174	0.418716	0.41791
215000000	0.31046	0.35882	0.303233	0.337825	0.330264	0.30797	0.34996	0.308771	0.326223	0.29335	0.336066	0.330476
220000000	0.277769	0.309164	0.268166	0.280496	0.288436	0.267185	0.307209	0.273258	0.28413	0.262013	0.297542	0.298674
225000000	0.388199	0.410648	0.374943	0.396542	0.413057	0.375455	0.436542	0.38371	0.390522	0.365837	0.402417	0.408824
230000000	0.359682	0.399744	0.355542	0.371937	0.377681	0.347997	0.420642	0.349029	0.368025	0.335053	0.388401	0.377894
235000000	0.283373	0.309157	0.280954	0.299527	0.29892	0.281428	0.321979	0.285396	0.299479	0.265305	0.307072	0.302725
240000000	0.319549	0.35691	0.320665	0.328042	0.341522	0.326681	0.368714	0.320869	0.32849	0.304536	0.343991	0.348425
245000000	0.24706	0.277751	0.235768	0.257048	0.257105	0.238771	0.27571	0.242675	0.247438	0.229855	0.263804	0.261122
250000000	0.35487	0.407888	0.368781	0.392783	0.394494	0.365721	0.414406	0.387625	0.39654	0.359651	0.392007	0.399929
255000000	0.346104	0.515317	0.36846	0.370228	0.370104	0.341362	0.403704	0.345338	0.345248	0.349978	0.38136	0.384123
260000000	0.322296	0.345735	0.314108	0.330649	0.339484	0.311797	0.371012	0.310767	0.3269	0.301008	0.344391	0.339
265000000	0.290683	0.321139	0.285043	0.291407	0.310741	0.286075	0.331974	0.290586	0.296691	0.267366	0.310491	0.312236
270000000	0.28344	0.310351	0.274541	0.295323	0.30001	0.281469	0.326342	0.280116	0.298141	0.268414	0.311795	0.306887
275000000	0.271066	0.311576	0.272621	0.306016	0.297052	0.27079	0.317998	0.275341	0.306388	0.267759	0.291118	0.297935
280000000	0.296221	0.317626	0.292113	0.303827	0.309604	0.291069	0.32313	0.297784	0.302583	0.277077	0.313439	0.317125
285000000	0.309336	0.337063	0.310576	0.325847	0.329366	0.298595	0.348575	0.306279	0.322521	0.298522	0.329135	0.329798
290000000	0.305534	0.333218	0.295003	0.308212	0.322916	0.299632	0.33309	0.301835	0.310335	0.284023	0.322534	0.325328
295000000	0.345314	0.355715	0.331628	0.366093	0.372662	0.342537	0.386707	0.346972	0.350462	0.328328	0.363599	0.372974
300000000	0.467106	0.521034	0.454892	0.484666	0.497492	0.459478	0.521683	0.486734	0.486869	0.443528	0.475713	0.509316
305000000	0.348173	0.365262	0.335794	0.354454	0.354101	0.333374	0.385483	0.337155	0.362665	0.322396	0.363258	0.361699
310000000	0.309471	0.333281	0.306827	0.323689	0.334206	0.305077	0.345639	0.312355	0.32417	0.291648	0.324987	0.335272
315000000	0.355703	0.369249	0.336202	0.359241	0.365817	0.336328	0.387898	0.346287	0.357434	0.321326	0.366145	0.364282
320000000	0.38946	0.421562	0.382799	0.390416	0.411786	0.383788	0.430171	0.38498	0.397262	0.364069	0.406089	0.411058
325000000	0.382823	0.407909	0.374379	0.385498	0.392455	0.357658	0.416465	0.383688	0.379929	0.357558	0.389331	0.4094
330000000	0.416883	0.429595	0.408176	0.432441	0.453452	0.386673	0.448421	0.409649	0.433648	0.38785	0.420865	0.439728
335000000	0.361046	0.394889	0.350736	0.379588	0.37049	0.342595	0.412088	0.357294	0.364217	0.329362	0.382259	0.406552
340000000	0.319297	0.33196	0.307664	0.335786	0.327089	0.309188	0.329744	0.314137	0.313807	0.275214	0.340048	0.346795
345000000	0.363254	0.391097	0.368474	0.384996	0.400811	0.357746	0.411067	0.369516	0.379995	0.346481	0.38965	0.39185
350000000	0.405144	0.455264	0.409701	0.428842	0.426897	0.396172	0.451294	0.415067	0.428657	0.38452	0.430649	0.442572
355000000	0.277756	0.31751	0.278763	0.283852	0.295838	0.27183	0.315245	0.283865	0.290166	0.258091	0.302558	0.308061
360000000	0.33536	0.365241	0.329297	0.344372	0.367931	0.319725	0.380683	0.334333	0.343919	0.317057	0.351154	0.354661
365000000	0.4008	0.423799	0.389396	0.397911	0.412716	0.378451	0.433996	0.397922	0.416434	0.377133	0.404382	0.4277
370000000	0.373242	0.407838	0.358031	0.404116	0.39494	0.364214	0.413329	0.375049	0.387203	0.347474	0.393106	0.408659
375000000	0.352978	0.3592	0.326095	0.360518	0.350679	0.327097	0.376862	0.354819	0.340591	0.313962	0.361024	0.360576
380000000	0.44995	0.473531	0.429327	0.460615	0.466673	0.429464	0.507043	0.451254	0.457098	0.418732	0.46549	0.474165
385000000	0.350852	0.390488	0.359407	0.373398	0.378651	0.346746	0.399106	0.355442	0.369628	0.337803	0.372033	0.385329
390000000	0.370947	0.412048	0.359519	0.377097	0.396332	0.356338	0.417207	0.370626	0.376178	0.355335	0.387013	0.393994
395000000	0.445019	0.487849	0.429917	0.448468	0.478117	0.428967	0.509689	0.447257	0.455375	0.423958	0.456009	0.473288
400000000	0.434761	0.466499	0.418495	0.451029	0.465704	0.415788	0.491742	0.440393	0.446683	0.405463	0.454236	0.464199
405000000	0.505152	0.533366	0.485368	0.518269	0.542425	0.486036	0.565022	0.511614	0.509186	0.471785	0.513268	0.540129
410000000	0.478559	0.448388	0.401431	0.499408	0.439035	0.460676	0.54023	0.413824	0.424945	0.437576	0.504137	0.501324
415000000	0.587234	0.430748	0.36713	0.590013	0.396643	0.550933	0.650243	0.381907	0.381124	0.538259	0.604276	0.605353
420000000	0.57177	0.53169	0.466567	0.585045	0.520914	0.546937	0.652872	0.491493	0.506298	0.541423	0.58732	0.584875
425000000	0.517309	0.544368	0.50827	0.540636	0.548548	0.503111	0.583262	0.508789	0.530256	0.493641	0.542677	0.539229
430000000	0.401765	0.42465	0.383343	0.406234	0.408523	0.373226	0.442154	0.389906	0.40272	0.375614	0.411672	0.409861
435000000	0.479533	0.462484	0.424103	0.493961	0.459322	0.419159	0.53399	0.438875	0.457057	0.441737	0.458521	0.502228
440000000	0.633573	0.616678	0.55753	0.6336	0.614759	0.578732	0.69538	0.589283	0.611248	0.570985	0.603675	0.649952
445000000	0.465089	0.510819	0.447893	0.482714	0.492806	0.452539	0.514753	0.46216	0.486733	0.431705	0.488039	0.481164
450000000	0.605733	0.627253	0.563458	0.597764	0.615777	0.557662	0.651503	0.589026	0.586155	0.547131	0.587284	0.630734
455000000	0.608085	0.638722	0.575979	0.627377	0.64086	0.590448	0.683544	0.612586	0.632488	0.573981	0.607858	0.650161
460000000	0.506761	0.569864	0.487	0.543906	0.531458	0.501265	0.571182	0.499097	0.532846	0.482773	0.533611	0.521398
465000000	0.888677	0.949706	0.837652	0.903184	0.933986	0.862193	1	0.886013	0.908235	0.819889	0.900405	0.914751
470000000	0.792188	0.807726	0.733227	0.796169	0.838807	0.753749	0.891593	0.802982	0.812621	0.724555	0.770248	0.820987
475000000	0.742185	0.764339	0.713319	0.754346	0.800538	0.72296	0.84391	0.749414	0.769892	0.703745	0.761358	0.777364
480000000	0.71129	0.742683	0.690004	0.733806	0.778229	0.700785	0.820351	0.723845	0.754432	0.682906	0.751991	0.748397
485000000	0.728068	0.722066	0.694999	0.75327	0.72011	0.704483	0.830774	0.67572	0.745538	0.699736	0.683142	0.779139
490000000	0.720711	0.180141	0.704556	0.764647	0.116014	0.721755	0.832397	0.126632	0.753486	0.693993	0.169071	0.766812
495000000	0.545399	0.159237	0.616771	0.659958	0.124113	0.627828	0.729373	0.0983725	0.641789	0.616801	0.177782	0.662934

## Sheet: 2A
	Apogee	Bacanora	Bobwhite	Boregar	Cadenza	KWS Kielder	Maris-Huntsman	Pavon-76	Renan	Riband	Watkins 141	Watkins 777
5000000	0.890725	1	0.999644	0.192305	0.918102	0.829965	0.968067	0.878982	0.22111	0.56347	0.936963	0.50373
10000000	0.45908	0.431575	0.438889	0.0958932	0.4591	0.450976	0.398851	0.394218	0.113093	0.48984	0.462071	0.399275
15000000	0.868421	0.731405	0.770212	0.194816	0.927809	0.781714	0.790621	0.811263	0.280818	1	0.827232	0.764567
20000000	0.934194	0.92647	0.968875	0.186272	1	1	1	0.990713	0.229817	0.829579	0.746835	1
25000000	0.561832	0.536206	0.503615	0.0974448	0.582125	0.529995	0.628186	0.594217	0.104567	0.574125	0.519683	0.451878
30000000	0.539574	0.406295	0.441358	0.500843	0.512526	0.498987	0.543024	0.486392	0.565732	0.793958	0.552343	0.500518
35000000	0.614697	0.460844	0.57936	0.643271	0.601544	0.530865	0.650291	0.570359	0.726275	0.703594	0.597917	0.571892
40000000	0.517718	0.444114	0.500955	0.510638	0.550366	0.483233	0.558015	0.551143	0.591496	0.636094	0.584074	0.562984
45000000	0.403578	0.399252	0.388674	0.408384	0.441963	0.398241	0.438975	0.472815	0.468029	0.51695	0.461568	0.43606
50000000	0.30065	0.31198	0.22687	0.270776	0.28082	0.335924	0.278708	0.375341	0.385169	0.442714	0.306931	0.289796
55000000	0.426132	0.376902	0.422152	0.442393	0.470481	0.40977	0.463476	0.466976	0.499346	0.521061	0.493771	0.469157
60000000	0.404513	0.352719	0.384484	0.436787	0.468217	0.369359	0.425455	0.415604	0.469216	0.504908	0.477954	0.446042
65000000	0.361533	0.326599	0.374673	0.394655	0.431419	0.359617	0.403935	0.405627	0.426158	0.460194	0.434192	0.401787
70000000	0.333543	0.319373	0.336086	0.350129	0.372004	0.322422	0.375443	0.392943	0.406517	0.429185	0.384598	0.405982
75000000	0.458925	0.298667	0.455059	0.349419	0.502852	0.438743	0.365928	0.364956	0.39231	0.57414	0.494221	0.508807
80000000	0.279743	0.250149	0.278107	0.320426	0.312951	0.261194	0.319407	0.313487	0.332684	0.355805	0.317505	0.321574
85000000	0.430432	0.404409	0.424402	0.454958	0.475297	0.344404	0.390402	0.499932	0.528631	0.542576	0.475793	0.459703
90000000	0.288123	0.282619	0.275771	0.294379	0.297011	0.235776	0.261901	0.336755	0.329453	0.3568	0.326905	0.308352
95000000	0.229995	0.227847	0.23452	0.23633	0.25224	0.214134	0.244419	0.283368	0.268003	0.283785	0.264908	0.258697
100000000	0.238713	0.263098	0.239394	0.259159	0.268452	0.264418	0.298199	0.314177	0.288289	0.311104	0.277647	0.264523
105000000	0.318811	0.339863	0.31572	0.346337	0.358613	0.312728	0.349189	0.437712	0.386463	0.408437	0.367128	0.352411
110000000	0.179279	0.19561	0.184976	0.188018	0.198866	0.174214	0.199822	0.231385	0.251704	0.223652	0.207674	0.230228
115000000	0.221825	0.209226	0.230167	0.234044	0.244069	0.216256	0.247671	0.253898	0.261662	0.279371	0.266498	0.247803
120000000	0.299405	0.270703	0.293875	0.294174	0.310318	0.281826	0.313855	0.335797	0.339591	0.346931	0.329728	0.315437
125000000	0.221367	0.207739	0.226272	0.236337	0.244283	0.218123	0.235958	0.262205	0.265117	0.276443	0.26593	0.216623
130000000	0.24443	0.205757	0.228268	0.250677	0.247287	0.219555	0.245762	0.258185	0.268365	0.283588	0.273903	0.210088
135000000	0.238824	0.217278	0.233943	0.245219	0.257628	0.226385	0.252503	0.268893	0.278541	0.293686	0.286017	0.232851
140000000	0.265629	0.298399	0.271153	0.277498	0.29357	0.25891	0.291057	0.371519	0.316716	0.343903	0.314345	0.277225
145000000	0.24757	0.241955	0.2448	0.250578	0.26522	0.227845	0.266636	0.297702	0.289358	0.308458	0.283546	0.267178
150000000	0.26147	0.241502	0.257925	0.275349	0.280168	0.24768	0.279569	0.300467	0.297277	0.326369	0.302075	0.269472
155000000	0.157724	0.171315	0.157266	0.160987	0.168437	0.167297	0.172461	0.208981	0.186752	0.202473	0.184559	0.17917
160000000	0.254836	0.217826	0.257097	0.275442	0.283921	0.228674	0.285604	0.2688	0.306277	0.327185	0.301052	0.279998
165000000	0.250975	0.207894	0.241687	0.253004	0.266765	0.228714	0.270904	0.255265	0.296162	0.311848	0.29979	0.275431
170000000	0.276259	0.238833	0.263801	0.284436	0.300899	0.256516	0.291859	0.295752	0.314302	0.34188	0.309199	0.302519
175000000	0.267114	0.249118	0.26846	0.281024	0.285484	0.267446	0.291917	0.286031	0.316599	0.342731	0.312186	0.29431
180000000	0.240842	0.234793	0.244143	0.259221	0.251775	0.234557	0.266643	0.270861	0.285301	0.306958	0.286703	0.271252
185000000	0.192867	0.20889	0.196209	0.207212	0.20669	0.184957	0.207194	0.249519	0.227549	0.240039	0.227339	0.213164
190000000	0.242506	0.257027	0.24851	0.255833	0.261424	0.234957	0.256514	0.324653	0.282978	0.299392	0.271407	0.27376
195000000	0.244363	0.257731	0.242027	0.26491	0.266342	0.23434	0.262704	0.324122	0.286347	0.312258	0.283813	0.276724
200000000	0.285054	0.288389	0.288781	0.298374	0.30356	0.275685	0.309026	0.351011	0.339619	0.351336	0.322841	0.313599
205000000	0.305503	0.30232	0.297796	0.320146	0.316723	0.296375	0.338959	0.375827	0.354933	0.36774	0.355825	0.347245
210000000	0.329255	0.300025	0.336243	0.340667	0.350969	0.326415	0.360891	0.368967	0.387439	0.413867	0.386202	0.363211
215000000	0.233364	0.209969	0.232813	0.244489	0.253728	0.223896	0.251771	0.2544	0.267666	0.287247	0.279014	0.260367
220000000	0.153297	0.140051	0.150214	0.164353	0.173708	0.149949	0.166679	0.165255	0.182147	0.199783	0.192866	0.169869
225000000	0.176998	0.16367	0.177973	0.197605	0.203068	0.176257	0.193896	0.205708	0.21062	0.231853	0.217403	0.200295
230000000	0.167976	0.155789	0.168679	0.191488	0.186544	0.165184	0.175509	0.187753	0.189007	0.214835	0.205557	0.188063
235000000	0.197852	0.186766	0.199854	0.226444	0.232597	0.200375	0.213489	0.233498	0.229727	0.260581	0.241847	0.230065
240000000	0.216735	0.193693	0.212164	0.236248	0.246368	0.208025	0.231875	0.241414	0.251806	0.277351	0.257761	0.242248
245000000	0.206093	0.187951	0.198885	0.221124	0.237526	0.198006	0.215287	0.234295	0.236664	0.268378	0.234494	0.22671
250000000	0.12576	0.129945	0.126649	0.151553	0.160122	0.124261	0.144677	0.155086	0.150842	0.175248	0.158689	0.149984
255000000	0.126821	0.131603	0.127461	0.155305	0.163789	0.127704	0.14163	0.161024	0.147724	0.183401	0.159296	0.148031
260000000	0.17106	0.166835	0.172134	0.193158	0.203268	0.168436	0.186405	0.198347	0.198315	0.229301	0.209831	0.187401
265000000	0.135995	0.162833	0.138718	0.197977	0.204104	0.126783	0.142506	0.200579	0.159391	0.227696	0.1643	0.150756
270000000	0.211693	0.194691	0.200399	0.229811	0.239389	0.195566	0.218615	0.237104	0.237594	0.269874	0.239343	0.231975
275000000	0.192336	0.169972	0.184189	0.211743	0.217834	0.177631	0.211352	0.215907	0.21751	0.244534	0.222132	0.215971
280000000	0.216735	0.205588	0.21703	0.243075	0.248658	0.207951	0.243215	0.252329	0.253356	0.286407	0.259296	0.248108
285000000	0.16272	0.146874	0.160499	0.185318	0.185767	0.156393	0.173072	0.187109	0.187213	0.214452	0.197736	0.180027
290000000	0.196187	0.183164	0.18926	0.227867	0.237123	0.19211	0.212829	0.2347	0.232259	0.265055	0.233904	0.220945
295000000	0.169758	0.171075	0.170719	0.190367	0.198828	0.171576	0.186072	0.202001	0.197664	0.224697	0.209987	0.18792
300000000	0.161409	0.152778	0.160626	0.185915	0.195064	0.156767	0.170022	0.188469	0.190127	0.214943	0.195287	0.178248
305000000	0.172411	0.156313	0.169007	0.18787	0.202936	0.171574	0.186348	0.194327	0.199928	0.229578	0.210026	0.192204
310000000	0.201512	0.178605	0.195483	0.210944	0.223761	0.199339	0.217384	0.223947	0.234751	0.248562	0.245552	0.223451
315000000	0.221953	0.20197	0.213747	0.24785	0.250728	0.217533	0.237167	0.249976	0.252246	0.28468	0.254885	0.246262
320000000	0.160886	0.152738	0.166367	0.17631	0.185257	0.159678	0.176304	0.186871	0.192019	0.215392	0.195072	0.166436
325000000	0.222948	0.207326	0.210066	0.242045	0.260196	0.219231	0.23445	0.256675	0.255887	0.290425	0.263691	0.243788
330000000	0.0944223	0.130138	0.086091	0.129427	0.127879	0.09237	0.104289	0.124569	0.105441	0.149986	0.110367	0.10246
335000000	0.172981	0.153552	0.164534	0.18509	0.190476	0.159575	0.184492	0.188787	0.197838	0.224419	0.204277	0.182833
340000000	0.145904	0.175861	0.137176	0.164586	0.171066	0.139868	0.156545	0.165393	0.169627	0.200375	0.16676	0.154877
345000000	0.156346	0.160069	0.147902	0.171552	0.172867	0.154143	0.168214	0.179835	0.178799	0.203224	0.182014	0.171295
350000000	0.204756	0.189296	0.200411	0.228227	0.239033	0.197266	0.223273	0.233127	0.239049	0.266402	0.247389	0.227433
355000000	0.224486	0.209421	0.228953	0.257429	0.259367	0.226498	0.250843	0.257842	0.279864	0.298758	0.272959	0.247012
360000000	0.164826	0.160237	0.158622	0.181873	0.19006	0.163683	0.17834	0.190635	0.190553	0.223286	0.201004	0.183248
365000000	0.173723	0.176134	0.170854	0.214805	0.215314	0.1718	0.188668	0.217812	0.20846	0.248572	0.210318	0.191617
370000000	0.157949	0.147687	0.154516	0.178166	0.180692	0.157485	0.171857	0.180269	0.180911	0.20408	0.187611	0.176584
375000000	0.193774	0.18033	0.188948	0.215922	0.22486	0.189055	0.214583	0.224811	0.225263	0.255651	0.229009	0.211237
380000000	0.219369	0.207983	0.220726	0.252572	0.266248	0.223841	0.246735	0.264779	0.263162	0.305588	0.265313	0.256406
385000000	0.217436	0.205327	0.218678	0.240488	0.261096	0.214092	0.237257	0.268704	0.276842	0.297594	0.262315	0.23902
390000000	0.221084	0.222449	0.224941	0.22586	0.240797	0.212434	0.234976	0.271173	0.261728	0.273411	0.258047	0.242691
395000000	0.234926	0.226348	0.235236	0.253514	0.256997	0.230174	0.249786	0.275788	0.272537	0.301637	0.270145	0.259165
400000000	0.169133	0.216017	0.178456	0.192142	0.197192	0.169635	0.192081	0.223369	0.202533	0.225729	0.215944	0.200702
405000000	0.159945	0.187153	0.15713	0.1722	0.176762	0.15286	0.174652	0.18905	0.178228	0.202333	0.194194	0.180802
410000000	0.194798	0.201635	0.194637	0.206821	0.210523	0.19444	0.219143	0.227763	0.236522	0.251984	0.240275	0.222607
415000000	0.260921	0.238205	0.264516	0.280845	0.283733	0.254762	0.283398	0.301244	0.301245	0.332883	0.300382	0.291266
420000000	0.208384	0.18399	0.208117	0.229635	0.232545	0.204633	0.224665	0.230108	0.24186	0.261198	0.244831	0.23031
425000000	0.214604	0.194144	0.211256	0.218266	0.218809	0.20509	0.225023	0.240145	0.247293	0.26423	0.249088	0.22865
430000000	0.206066	0.185658	0.201828	0.208396	0.219862	0.201899	0.223004	0.228143	0.232645	0.259795	0.248183	0.231051
435000000	0.207598	0.187051	0.204232	0.213949	0.228677	0.205564	0.225362	0.23901	0.233148	0.260027	0.237538	0.230156
440000000	0.173408	0.169042	0.181328	0.181156	0.196792	0.178565	0.192918	0.203282	0.214912	0.223266	0.210957	0.196373
445000000	0.196236	0.177123	0.194678	0.20439	0.208745	0.184881	0.211467	0.216651	0.226765	0.241438	0.230983	0.214571
450000000	0.318959	0.293255	0.318633	0.330944	0.33789	0.304772	0.340986	0.352946	0.357666	0.406955	0.364277	0.340565
455000000	0.180254	0.172941	0.18253	0.188766	0.194476	0.174446	0.194043	0.206258	0.20624	0.225458	0.223721	0.194215
460000000	0.259102	0.21901	0.242493	0.250735	0.257785	0.230403	0.261702	0.274575	0.276505	0.299581	0.284072	0.242774
465000000	0.243241	0.217004	0.24431	0.263021	0.261411	0.231304	0.264829	0.268992	0.278239	0.300202	0.270665	0.248649
470000000	0.215863	0.193267	0.210758	0.225749	0.228833	0.209662	0.232057	0.234268	0.246735	0.274655	0.262315	0.215512
475000000	0.228838	0.218251	0.223234	0.238468	0.250793	0.220583	0.245529	0.27003	0.26464	0.282419	0.263323	0.250266
480000000	0.193705	0.182583	0.198528	0.20208	0.214023	0.196052	0.214769	0.212411	0.234017	0.24209	0.237074	0.204461
485000000	0.164072	0.143236	0.162297	0.171056	0.184918	0.159756	0.175277	0.173197	0.190353	0.205777	0.197803	0.166253
490000000	0.22977	0.196734	0.224016	0.234509	0.243678	0.216692	0.250384	0.247837	0.257207	0.288133	0.26722	0.235411
495000000	0.178682	0.159745	0.176213	0.185539	0.193217	0.171366	0.18864	0.189261	0.201951	0.219222	0.210872	0.171691
500000000	0.235809	0.195887	0.223899	0.234663	0.241259	0.214492	0.241621	0.243284	0.265565	0.27123	0.264554	0.226358
505000000	0.240581	0.205531	0.232273	0.248997	0.255048	0.223253	0.249332	0.257427	0.273185	0.289697	0.279665	0.251603
510000000	0.22477	0.226232	0.224526	0.27306	0.279889	0.259434	0.284264	0.262224	0.262842	0.32925	0.26685	0.260906
515000000	0.242269	0.213099	0.241387	0.254994	0.259653	0.239336	0.264991	0.256444	0.281049	0.298373	0.276834	0.264707
520000000	0.270744	0.235468	0.257731	0.270377	0.277706	0.280566	0.293399	0.287775	0.304077	0.3217	0.305058	0.317072
525000000	0.250165	0.222557	0.247662	0.263179	0.272516	0.276631	0.307302	0.273849	0.28978	0.310056	0.289879	0.319572
530000000	0.25308	0.22068	0.255003	0.257578	0.273767	0.218636	0.236477	0.266898	0.290234	0.311258	0.284244	0.247183
535000000	0.253744	0.221493	0.250564	0.260125	0.274466	0.206162	0.228866	0.268644	0.289101	0.30548	0.296551	0.258195
540000000	0.223132	0.197204	0.229419	0.237818	0.238844	0.197838	0.217211	0.239777	0.258949	0.274022	0.255873	0.240469
545000000	0.234753	0.213072	0.23873	0.241702	0.255343	0.200271	0.225473	0.255275	0.277122	0.296063	0.277487	0.238093
550000000	0.218134	0.204766	0.222426	0.234223	0.248731	0.199885	0.218602	0.244873	0.26024	0.274323	0.26154	0.225449
555000000	0.281783	0.262223	0.291073	0.307008	0.321822	0.294325	0.324259	0.317765	0.357448	0.373597	0.351809	0.284123
560000000	0.236647	0.173133	0.241121	0.212454	0.220176	0.230334	0.25357	0.215748	0.236939	0.258164	0.280929	0.220853
565000000	0.264586	0.200803	0.267311	0.226192	0.248427	0.252617	0.283927	0.243409	0.262059	0.285854	0.302797	0.244639
570000000	0.317949	0.277391	0.316341	0.343464	0.356339	0.261318	0.303912	0.350569	0.366816	0.394997	0.323756	0.305131
575000000	0.274291	0.236453	0.270859	0.289331	0.295212	0.222735	0.245707	0.288833	0.319557	0.336144	0.299861	0.24918
580000000	0.223644	0.202749	0.222913	0.236655	0.241246	0.169483	0.190588	0.24241	0.263712	0.283679	0.273766	0.191641
585000000	0.302457	0.269991	0.311581	0.317715	0.339704	0.270314	0.301106	0.333414	0.362263	0.37062	0.350622	0.310561
590000000	0.309985	0.295509	0.312974	0.32517	0.340281	0.298183	0.342314	0.364464	0.373803	0.391405	0.354137	0.34665
595000000	0.256275	0.22095	0.246918	0.262357	0.267198	0.235803	0.263647	0.271247	0.289813	0.306573	0.28445	0.27165
600000000	0.279133	0.240784	0.27363	0.289383	0.301188	0.260342	0.303791	0.295192	0.316956	0.343274	0.318733	0.301732
605000000	0.316941	0.274971	0.310419	0.333785	0.350345	0.306001	0.329992	0.345154	0.360361	0.394015	0.350984	0.348405
610000000	0.382595	0.319772	0.378635	0.437338	0.416456	0.350813	0.482645	0.385383	0.423119	0.531305	0.489121	0.389364
615000000	0.383526	0.341632	0.395873	0.422332	0.463982	0.402918	0.428843	0.441244	0.495538	0.497383	0.452472	0.457331
620000000	0.340549	0.301814	0.343734	0.357018	0.365633	0.324739	0.367782	0.368909	0.39676	0.428843	0.381915	0.37825
625000000	0.304941	0.269729	0.303489	0.326898	0.33811	0.296499	0.327723	0.331521	0.357294	0.378964	0.354299	0.339488
630000000	0.216141	0.187732	0.220505	0.234663	0.236702	0.214008	0.240561	0.233754	0.258421	0.281754	0.259568	0.2462
635000000	0.269702	0.237955	0.277004	0.277934	0.29557	0.269106	0.296376	0.295886	0.324014	0.346078	0.323489	0.308565
640000000	0.194389	0.178225	0.20174	0.187829	0.215315	0.196139	0.210312	0.216869	0.226256	0.245785	0.228289	0.22076
645000000	0.309549	0.274518	0.314058	0.327812	0.340685	0.298879	0.342329	0.335353	0.360134	0.387213	0.355834	0.342029
650000000	0.17711	0.162488	0.179375	0.218885	0.226217	0.176049	0.229114	0.22352	0.243523	0.220994	0.249087	0.233613
655000000	0.306322	0.261844	0.305974	0.325456	0.330695	0.286251	0.333871	0.333081	0.359635	0.384962	0.355567	0.330733
660000000	0.316266	0.264956	0.300535	0.328206	0.326954	0.298125	0.336432	0.325506	0.358035	0.375603	0.357778	0.336249
665000000	0.3069	0.268195	0.292651	0.311666	0.335792	0.291246	0.329001	0.329994	0.354305	0.380306	0.3368	0.335242
670000000	0.317812	0.276748	0.315153	0.323119	0.342831	0.301496	0.330377	0.339787	0.365764	0.39875	0.36415	0.344739
675000000	0.376438	0.357742	0.403931	0.388598	0.423	0.364724	0.397119	0.413288	0.480714	0.470987	0.426353	0.417765
680000000	0.484407	0.425612	0.481708	0.488927	0.525859	0.466412	0.507044	0.523223	0.564024	0.618005	0.540797	0.531637
685000000	0.326388	0.276382	0.321764	0.328731	0.348987	0.305509	0.343275	0.343321	0.375603	0.401592	0.368514	0.34894
690000000	0.474008	0.459739	0.461391	0.488462	0.517156	0.445934	0.510647	0.527681	0.545544	0.580017	0.509399	0.512873
695000000	0.327471	0.323677	0.355742	0.38286	0.431642	0.334919	0.38173	0.35424	0.453845	0.477873	0.359075	0.393951
700000000	0.365808	0.335408	0.372992	0.406715	0.410188	0.350113	0.420393	0.415803	0.418525	0.469402	0.43138	0.419548
705000000	0.272005	0.319585	0.356245	0.385351	0.33592	0.285738	0.404958	0.403338	0.347017	0.476914	0.410295	0.403104
710000000	0.42372	0.348624	0.396155	0.50127	0.460255	0.379477	0.527825	0.435705	0.465362	0.598667	0.477043	0.439896
715000000	0.361869	0.364849	0.348013	0.420505	0.472584	0.379589	0.629477	0.390943	0.482894	0.713789	0.410995	0.46509
720000000	0.493967	0.483366	0.48436	0.654043	0.621557	0.527903	0.634083	0.538075	0.648811	0.749246	0.560208	0.585904
725000000	0.451854	0.408688	0.432402	0.514703	0.53431	0.462217	0.539536	0.489105	0.568698	0.617175	0.505656	0.484012
730000000	0.577539	0.623098	0.619834	0.634599	0.643712	0.541814	0.673371	0.621029	0.646645	0.786801	0.585979	0.617938
735000000	0.385513	0.362335	0.318836	0.428889	0.466345	0.419883	0.465193	0.421351	0.483774	0.482138	0.422565	0.414126
740000000	0.495504	0.45921	0.489507	0.603472	0.596878	0.544398	0.557761	0.530694	0.586295	0.622329	0.57937	0.546621
745000000	0.472174	0.467699	0.421754	0.5149	0.530296	0.465265	0.542058	0.497472	0.56055	0.686105	0.560591	0.487278
750000000	0.549886	0.535462	0.53355	0.578356	0.577218	0.50158	0.605438	0.604281	0.696283	0.766597	0.56349	0.629741
755000000	0.663054	0.549782	0.591551	0.632101	0.728408	0.594922	0.696538	0.730556	0.781404	0.828958	0.710095	0.66055
760000000	0.50099	0.521175	0.51686	0.557632	0.566523	0.542124	0.581942	0.553487	0.613618	0.654862	0.666462	0.556454
765000000	0.978615	0.483952	0.883307	1	0.734497	0.719229	0.405523	0.551712	1	0.469956	1	0.351603
770000000	1	0.66867	1	0.549318	0.641359	0.513912	0.512988	1	0.515677	0.561753	0.933901	0.453176
775000000	0.752423	0.72877	0.846842	0.609854	0.551919	0.381052	0.575034	0.943906	0.655101	0.645377	0.651571	0.417631
780000000	0.365146	0.384287	0.397697	0.338189	0.383743	0.316406	0.370952	0.436317	0.452339	0.424571	0.403616	0.327054

## Sheet: 2B
	Apogee	Bacanora	Bobwhite	Boregar	Cadenza	KWS Kielder	Maris-Huntsman	Pavon-76	Renan	Riband	Watkins 141	Watkins 777
5000000	0.741471	0.617393	0.560025	0.676101	0.714365	0.937383	0.483342	0.644965	0.557177	1	0.613332	0.853724
10000000	0.538646	1	1	1	0.503766	0.535515	1	1	1	0.429675	1	0.598179
15000000	0.741143	0.56869	0.537296	0.47956	0.612265	0.727934	0.548629	0.609429	0.377253	0.942335	0.573951	0.768071
20000000	0.848908	0.510371	0.446323	0.417491	0.684276	0.749986	0.425111	0.552251	0.360132	0.726121	0.651499	0.876141
25000000	0.97253	0.547888	0.472254	0.495333	0.839266	0.861838	0.39611	0.666234	0.449318	0.783307	0.693072	0.419284
30000000	0.850573	0.630435	0.515006	0.626766	1	1	0.497045	0.614443	0.516357	0.995673	0.938381	1
35000000	0.902372	0.556831	0.46971	0.497093	0.813425	0.84032	0.393182	0.568839	0.406282	0.782211	0.673188	0.834969
40000000	0.918051	0.538501	0.531235	0.488811	0.787483	0.855093	0.39146	0.626736	0.431945	0.76306	0.69951	0.812655
45000000	0.763976	0.529874	0.506533	0.349958	0.717999	0.592093	0.287283	0.594998	0.30315	0.543631	0.577015	0.716596
50000000	0.651579	0.370719	0.549229	0.391651	0.632842	0.538824	0.258639	0.647865	0.326864	0.504374	0.789052	0.553853
55000000	0.66667	0.604799	0.585553	0.426177	0.902745	0.651985	0.315509	0.690535	0.320595	0.610466	0.567798	0.566301
60000000	0.823793	0.474416	0.483793	0.392943	0.774113	0.773148	0.367667	0.563364	0.339267	0.714181	0.609968	0.761022
65000000	0.711962	0.340149	0.342671	0.377078	0.619051	0.639117	0.308717	0.397468	0.307874	0.598063	0.475719	0.640723
70000000	0.836019	0.410623	0.40347	0.440434	0.772412	0.72377	0.356	0.484842	0.357729	0.688788	0.551689	0.736064
75000000	0.657331	0.335102	0.321128	0.319617	0.664035	0.568508	0.281589	0.384306	0.280005	0.52552	0.441449	0.537939
80000000	0.651019	0.223452	0.207669	0.350235	0.570034	0.618534	0.293074	0.247899	0.288697	0.563888	0.290474	0.598901
85000000	0.594594	0.339104	0.351106	0.306204	0.525118	0.534734	0.244113	0.399052	0.25678	0.492358	0.462435	0.528777
90000000	0.62823	0.357746	0.359507	0.307064	0.552487	0.536182	0.249403	0.414956	0.270344	0.487236	0.486302	0.576619
95000000	0.795712	0.457534	0.446259	0.333535	0.672057	0.583959	0.279462	0.514376	0.341585	0.548324	0.575528	0.700101
100000000	0.77976	0.37753	0.375351	0.339446	0.59129	0.565966	0.276377	0.447441	0.282153	0.540087	0.536956	0.593009
105000000	0.692237	0.35384	0.337893	0.288505	0.513264	0.527696	0.24175	0.389576	0.24922	0.457696	0.568791	0.511617
110000000	0.673483	0.387129	0.368999	0.491824	0.612123	0.840939	0.403083	0.452269	0.278253	0.779278	0.482583	0.609787
115000000	0.714788	0.407531	0.424238	0.37879	0.633309	0.650991	0.312132	0.481305	0.320258	0.598468	0.554102	0.637586
120000000	0.545294	0.316369	0.319405	0.300843	0.488496	0.504168	0.245174	0.364466	0.250541	0.478456	0.417188	0.526669
125000000	0.365289	0.22496	0.214537	0.261086	0.334177	0.446775	0.215563	0.248134	0.230271	0.410235	0.286938	0.485352
130000000	0.153324	0.106785	0.0979742	0.195917	0.14354	0.333375	0.159492	0.105152	0.162025	0.311424	0.125706	0.344487
135000000	0.60688	0.38071	0.378409	0.294288	0.538304	0.490319	0.241559	0.428207	0.257713	0.461373	0.491733	0.519917
140000000	0.581551	0.337794	0.335218	0.309749	0.493802	0.523312	0.256609	0.389683	0.284393	0.498186	0.453615	0.523927
145000000	0.718034	0.400563	0.400676	0.231729	0.626255	0.391897	0.187545	0.458737	0.294602	0.374355	0.356842	0.529301
150000000	0.376115	0.240452	0.220008	0.206098	0.346693	0.351907	0.166087	0.24591	0.183896	0.318855	0.368323	0.337468
155000000	0.571771	0.331395	0.343991	0.328845	0.521933	0.546151	0.261852	0.397894	0.275176	0.513652	0.473293	0.517871
160000000	0.542113	0.38939	0.322353	0.291411	0.505999	0.491147	0.240719	0.375953	0.28035	0.467275	0.467407	0.617323
165000000	0.610077	0.345396	0.364542	0.321877	0.523309	0.557769	0.263246	0.412902	0.237108	0.501506	0.465991	0.543397
170000000	0.503991	0.29898	0.282066	0.263455	0.439687	0.420675	0.210019	0.317861	0.207065	0.419947	0.367139	0.462641
175000000	0.544628	0.326103	0.334064	0.297153	0.487034	0.501371	0.242549	0.372306	0.239312	0.466623	0.400693	0.519511
180000000	0.457246	0.25023	0.251636	0.24537	0.380715	0.394592	0.195056	0.288489	0.20325	0.389624	0.353793	0.426381
185000000	0.698253	0.435522	0.403298	0.370247	0.607517	0.637963	0.293054	0.463933	0.302227	0.618378	0.512665	0.65146
190000000	0.450273	0.291379	0.285973	0.242229	0.411261	0.45026	0.199314	0.323984	0.205833	0.42523	0.376177	0.427813
195000000	0.469228	0.266181	0.287311	0.261483	0.422736	0.425519	0.200337	0.313536	0.203574	0.393482	0.33225	0.429303
200000000	0.565705	0.291747	0.333645	0.30241	0.506162	0.515645	0.250616	0.386498	0.246977	0.488175	0.408775	0.523322
205000000	0.277647	0.165789	0.158514	0.142921	0.247575	0.243597	0.119935	0.185778	0.121412	0.237504	0.214865	0.256951
210000000	0.37972	0.209869	0.226862	0.192399	0.329002	0.308107	0.157045	0.245826	0.158871	0.289422	0.268998	0.342797
215000000	0.702278	0.373798	0.406219	0.359134	0.60739	0.623774	0.29038	0.451608	0.305232	0.57863	0.524427	0.603917
220000000	0.509553	0.294337	0.314257	0.258966	0.458666	0.475714	0.221537	0.344908	0.221187	0.433575	0.411974	0.365052
225000000	0.429022	0.250697	0.251636	0.231964	0.378184	0.394155	0.185554	0.290988	0.183962	0.357434	0.332598	0.327065
230000000	0.466904	0.272617	0.286008	0.25163	0.416603	0.421981	0.193931	0.307917	0.202858	0.388011	0.369124	0.333926
235000000	0.485785	0.292747	0.296829	0.274636	0.442221	0.457166	0.218955	0.330517	0.214622	0.424322	0.400371	0.436864
240000000	0.489925	0.298514	0.30099	0.272897	0.443092	0.456289	0.220983	0.352864	0.23897	0.434256	0.405031	0.508819
245000000	0.414017	0.238803	0.241114	0.211945	0.359467	0.368074	0.175276	0.28469	0.211871	0.344514	0.324963	0.462259
250000000	0.626181	0.322381	0.359198	0.294455	0.508675	0.547476	0.238626	0.372166	0.266975	0.480924	0.48353	0.566755
255000000	0.495721	0.287023	0.294862	0.264588	0.441895	0.443387	0.221516	0.34071	0.215885	0.423842	0.390951	0.462989
260000000	0.4562	0.272791	0.270972	0.239746	0.387171	0.398574	0.189993	0.307856	0.196316	0.368836	0.369556	0.428001
265000000	0.439564	0.253524	0.250832	0.226439	0.385933	0.39926	0.184523	0.293358	0.181812	0.361099	0.354004	0.406288
270000000	0.342784	0.189747	0.199344	0.181011	0.292814	0.302168	0.145621	0.22782	0.140808	0.275665	0.277483	0.308832
275000000	0.357082	0.20914	0.214778	0.202678	0.322599	0.32697	0.157434	0.248274	0.154995	0.30782	0.291597	0.337064
280000000	0.380251	0.233756	0.215764	0.194345	0.342924	0.346968	0.160048	0.258235	0.159875	0.311745	0.351104	0.347419
285000000	0.404791	0.246825	0.239855	0.22085	0.357297	0.362939	0.172823	0.271507	0.177921	0.33324	0.331305	0.37443
290000000	0.389147	0.226982	0.253146	0.221584	0.410458	0.403607	0.162418	0.255599	0.190762	0.309001	0.340823	0.49631
295000000	0.34104	0.201284	0.200325	0.182211	0.303641	0.306522	0.142475	0.225104	0.144748	0.285367	0.277114	0.31792
300000000	0.38498	0.226656	0.230438	0.193388	0.336535	0.350935	0.161081	0.249622	0.167781	0.309456	0.319366	0.359601
305000000	0.33248	0.19847	0.191189	0.171493	0.29483	0.303368	0.145414	0.222306	0.138189	0.271796	0.272827	0.307026
310000000	0.366738	0.211922	0.216122	0.190805	0.324736	0.334742	0.156254	0.239921	0.159839	0.304303	0.301562	0.347571
315000000	0.431418	0.248681	0.249777	0.227916	0.375013	0.398008	0.187528	0.278433	0.190096	0.356104	0.343198	0.393879
320000000	0.374047	0.222416	0.21663	0.194139	0.333768	0.349476	0.159871	0.251445	0.164424	0.309677	0.317258	0.350093
325000000	0.453064	0.262995	0.266431	0.232967	0.394307	0.410036	0.193003	0.302776	0.191221	0.377436	0.354576	0.417032
330000000	0.403866	0.225752	0.224547	0.210399	0.346555	0.359684	0.169172	0.266017	0.171432	0.332747	0.317896	0.369418
335000000	0.380066	0.224786	0.222156	0.210989	0.342639	0.363048	0.163312	0.259916	0.163542	0.319398	0.313918	0.353534
340000000	0.423682	0.251295	0.244888	0.225198	0.380124	0.380686	0.178345	0.285898	0.176742	0.344388	0.343864	0.382753
345000000	0.331558	0.196332	0.186889	0.171211	0.282714	0.298014	0.142829	0.221943	0.143203	0.27483	0.263021	0.303518
350000000	0.22803	0.173158	0.140344	0.114936	0.195537	0.20823	0.0944458	0.149527	0.0988649	0.185952	0.176961	0.201325
355000000	0.342062	0.20902	0.195349	0.180751	0.293751	0.327034	0.142803	0.230272	0.144597	0.288688	0.272538	0.307732
360000000	0.571277	0.344833	0.328176	0.307424	0.507959	0.545197	0.260249	0.392051	0.252678	0.481385	0.463999	0.514321
365000000	0.490749	0.277607	0.284399	0.253043	0.427977	0.439283	0.213163	0.327302	0.209424	0.41154	0.38503	0.45256
370000000	0.452253	0.257723	0.259976	0.239134	0.41084	0.412231	0.193786	0.299346	0.192693	0.379955	0.367255	0.41099
375000000	0.521739	0.298653	0.300468	0.270181	0.455361	0.478973	0.226932	0.357706	0.226784	0.431795	0.403929	0.477166
380000000	0.448778	0.255039	0.259608	0.231374	0.379216	0.414765	0.191006	0.300634	0.192179	0.360238	0.347074	0.411802
385000000	0.569623	0.300367	0.301344	0.301636	0.504178	0.522366	0.244208	0.384717	0.251794	0.472154	0.446693	0.483655
390000000	0.651737	0.337272	0.352139	0.351407	0.580888	0.614895	0.286131	0.450604	0.282091	0.556651	0.522737	0.603806
395000000	0.564369	0.308334	0.301875	0.312931	0.49513	0.511415	0.24291	0.390217	0.247298	0.474252	0.461351	0.5259
400000000	0.537655	0.282885	0.293792	0.285629	0.466654	0.484255	0.230028	0.35933	0.23432	0.440736	0.414419	0.488452
405000000	0.523141	0.270999	0.282588	0.27871	0.454476	0.479845	0.227866	0.348	0.226749	0.439529	0.415766	0.48515
410000000	0.547214	0.331389	0.345758	0.299065	0.501167	0.511454	0.246168	0.378962	0.246067	0.476089	0.446871	0.514574
415000000	0.636508	0.340695	0.349777	0.341258	0.565299	0.572998	0.274914	0.426497	0.275758	0.529105	0.485024	0.574451
420000000	0.642331	0.293869	0.309761	0.347197	0.580498	0.569999	0.275658	0.427478	0.250585	0.550725	0.465931	0.598233
425000000	0.483292	0.272647	0.282781	0.259027	0.436172	0.445053	0.209777	0.33289	0.210334	0.412984	0.388785	0.466543
430000000	0.351366	0.20741	0.213118	0.187129	0.308739	0.330026	0.152358	0.238985	0.153475	0.293042	0.2879	0.32836
435000000	0.421539	0.230705	0.252604	0.219625	0.376411	0.384957	0.18065	0.279324	0.177536	0.347511	0.325582	0.394956
440000000	0.445108	0.253857	0.263042	0.239558	0.406314	0.411015	0.200689	0.306331	0.201049	0.38368	0.365723	0.427956
445000000	0.533617	0.312744	0.271801	0.289818	0.479393	0.507227	0.238897	0.371748	0.238843	0.461679	0.414565	0.494558
450000000	0.542485	0.258223	0.251866	0.291833	0.482799	0.49488	0.235203	0.368052	0.233611	0.467931	0.427962	0.510903
455000000	0.547436	0.341808	0.343596	0.330646	0.493896	0.489435	0.26576	0.424753	0.276021	0.454486	0.495842	0.505736
460000000	0.562213	0.281079	0.290039	0.334684	0.532308	0.545434	0.261381	0.394501	0.279113	0.500941	0.446836	0.535659
465000000	0.581447	0.304807	0.31538	0.306867	0.510931	0.516218	0.24883	0.391055	0.245449	0.479674	0.443017	0.527915
470000000	0.470837	0.276751	0.282526	0.25153	0.414274	0.437279	0.205865	0.31509	0.209454	0.401554	0.383058	0.439968
475000000	0.658092	0.402441	0.39659	0.360872	0.567302	0.561412	0.283079	0.436865	0.272967	0.554873	0.514562	0.611871
480000000	0.525905	0.283494	0.303793	0.285513	0.471664	0.499194	0.236688	0.357686	0.229694	0.456993	0.425875	0.501032
485000000	0.553804	0.333866	0.334584	0.297148	0.499295	0.522664	0.239831	0.382282	0.246603	0.477491	0.452696	0.507002
490000000	0.556634	0.325014	0.323085	0.291286	0.490607	0.496221	0.236479	0.375122	0.245862	0.462675	0.438722	0.517837
495000000	0.540951	0.311184	0.318694	0.29117	0.488204	0.496957	0.236987	0.377832	0.237415	0.466844	0.439555	0.50794
500000000	0.594287	0.335189	0.350498	0.308232	0.53599	0.53515	0.255928	0.399602	0.252576	0.476887	0.467222	0.558628
505000000	0.524807	0.315146	0.319801	0.28076	0.475962	0.489398	0.231183	0.370092	0.234726	0.458606	0.430078	0.499612
510000000	0.489313	0.280357	0.294268	0.259652	0.429905	0.438459	0.206667	0.333357	0.209528	0.404982	0.385401	0.458135
515000000	0.62441	0.344461	0.359656	0.350611	0.560206	0.561146	0.279949	0.42891	0.279634	0.539486	0.503311	0.587074
520000000	0.483106	0.289739	0.289081	0.265334	0.425001	0.454246	0.21609	0.331542	0.214317	0.40872	0.384471	0.449615
525000000	0.532476	0.320946	0.324414	0.295635	0.492601	0.503048	0.23508	0.366921	0.240923	0.45729	0.430076	0.507709
530000000	0.5286	0.298124	0.319369	0.282285	0.473794	0.483189	0.224002	0.356775	0.234967	0.447392	0.41106	0.492066
535000000	0.415556	0.243554	0.246833	0.222211	0.369498	0.373901	0.18241	0.330069	0.178946	0.351187	0.3267	0.388659
540000000	0.375634	0.224686	0.230471	0.204279	0.331063	0.353047	0.163366	0.309267	0.168186	0.321366	0.311981	0.354254
545000000	0.573383	0.35234	0.338349	0.308332	0.506174	0.521034	0.252251	0.395097	0.252388	0.485128	0.45142	0.508298
550000000	0.784001	0.423598	0.461161	0.379241	0.687037	0.699455	0.301152	0.524062	0.339115	0.594821	0.541507	0.654015
555000000	0.51968	0.303308	0.294627	0.282244	0.481765	0.492452	0.230414	0.370151	0.229371	0.462877	0.402833	0.50521
560000000	0.493237	0.305895	0.247527	0.25295	0.442596	0.451908	0.217039	0.368254	0.212393	0.415451	0.404918	0.464717
565000000	0.427667	0.281673	0.256414	0.21639	0.384936	0.36463	0.185313	0.350818	0.191985	0.367791	0.371838	0.396439
570000000	0.510331	0.292904	0.293878	0.249888	0.46097	0.466729	0.219727	0.346347	0.223723	0.428574	0.411118	0.499067
575000000	0.505153	0.297467	0.341429	0.269942	0.456592	0.451414	0.214518	0.40332	0.220462	0.42392	0.404212	0.474148
580000000	0.464713	0.264073	0.251735	0.250422	0.396538	0.417288	0.194647	0.338143	0.200636	0.384771	0.354997	0.433885
585000000	0.498626	0.298376	0.324301	0.279564	0.425113	0.465822	0.219481	0.401681	0.224603	0.431442	0.389365	0.4579
590000000	0.339126	0.199454	0.23614	0.226923	0.30061	0.384174	0.1816	0.282589	0.178206	0.344554	0.277329	0.317416
595000000	0.351645	0.208934	0.23869	0.218851	0.321059	0.366009	0.179589	0.284138	0.175732	0.345945	0.287631	0.339001
600000000	0.406071	0.251952	0.248695	0.213394	0.366056	0.393555	0.183122	0.310272	0.187476	0.342507	0.325701	0.388151
605000000	0.431093	0.281594	0.28307	0.2293	0.386408	0.390908	0.189205	0.348445	0.213191	0.359652	0.351235	0.394568
610000000	0.503969	0.291416	0.298766	0.268485	0.459369	0.463781	0.219228	0.33642	0.216175	0.42453	0.401008	0.469341
615000000	0.465147	0.290091	0.236093	0.255749	0.348931	0.425716	0.208405	0.388383	0.206958	0.397797	0.371175	0.35494
620000000	0.392151	0.259231	0.236815	0.212958	0.343237	0.359758	0.16637	0.373292	0.175613	0.335796	0.314814	0.38163
625000000	0.460752	0.271909	0.299208	0.249232	0.408066	0.416786	0.205471	0.350449	0.206081	0.392755	0.380623	0.436677
630000000	0.567789	0.337604	0.328072	0.295899	0.49727	0.509169	0.238937	0.387018	0.245433	0.469796	0.438851	0.516007
635000000	0.42579	0.262422	0.279274	0.226179	0.378112	0.386238	0.184568	0.484789	0.1918	0.361019	0.33576	0.405432
640000000	0.655385	0.382636	0.362479	0.354796	0.531813	0.599851	0.284653	0.488243	0.284855	0.558008	0.518928	0.608874
645000000	0.543839	0.331805	0.256092	0.292497	0.461749	0.488778	0.232817	0.33887	0.230442	0.456371	0.429285	0.465657
650000000	0.776692	0.413202	0.36046	0.342868	0.546923	0.580588	0.274479	0.418847	0.328876	0.53202	0.572432	0.570651
655000000	0.667859	0.43275	0.438748	0.368634	0.556491	0.629147	0.303447	0.503423	0.318683	0.609921	0.549964	0.575457
660000000	0.579973	0.353313	0.352143	0.329212	0.573144	0.563826	0.278686	0.370366	0.296182	0.535111	0.466452	0.510618
665000000	0.546121	0.35372	0.360656	0.283578	0.579094	0.50217	0.237424	0.449661	0.234764	0.456446	0.431637	0.517488
670000000	0.790988	0.390048	0.335958	0.234843	0.678748	0.703311	0.192162	0.5181	0.32826	0.364902	0.590642	0.43498
675000000	0.638516	0.27365	0.255142	0.0746595	0.565842	0.564593	0.0508835	0.417499	0.281939	0.0965995	0.470086	0.407689
680000000	0.673088	0.39317	0.399898	0.0764298	0.603092	0.643498	0.0688867	0.452756	0.302788	0.129656	0.528047	0.61396
685000000	0.540371	0.34177	0.325798	0.158391	0.503424	0.632063	0.129709	0.352896	0.270887	0.268997	0.465346	0.807753
690000000	0.171318	0.13344	0.0909763	0.0988779	0.161514	0.596481	0.069705	0.112843	0.152885	0.13206	0.183615	0.625434
695000000	0.614678	0.418954	0.332028	0.199685	0.567503	0.554613	0.146522	0.387004	0.289971	0.285349	0.6186	0.807419
700000000	0.777067	0.470545	0.354952	0.149276	0.560398	0.588304	0.115549	0.403745	0.30601	0.236124	0.562828	0.656696
705000000	0.469632	0.295344	0.273726	0.111353	0.422647	0.458944	0.0956705	0.312574	0.219801	0.178972	0.412294	0.474402
710000000	0.665807	0.369584	0.358694	0.135146	0.580761	0.611456	0.101957	0.425315	0.329647	0.207481	0.572864	0.65478
715000000	0.554166	0.333161	0.332584	0.0840904	0.539866	0.536479	0.0655949	0.386626	0.266161	0.125477	0.50382	0.519306
720000000	0.609231	0.419103	0.332318	0.133388	0.514426	0.575993	0.106059	0.370016	0.270577	0.209042	0.456746	0.49605
725000000	0.649243	0.39691	0.321312	0.0993917	0.492029	0.565518	0.0976907	0.377263	0.261958	0.196752	0.464946	0.557111
730000000	0.503884	0.324181	0.298583	0.0965041	0.483714	0.49198	0.0796086	0.354329	0.10981	0.157544	0.398496	0.470877
735000000	0.723032	0.432511	0.391935	0.172069	0.575143	0.642356	0.146588	0.483378	0.187694	0.281002	0.509914	0.587473
740000000	0.561365	0.331533	0.306663	0.100872	0.579143	0.580502	0.0827848	0.375593	0.241509	0.163092	0.502598	0.581246
745000000	0.688998	0.448871	0.415131	0.180612	0.602348	0.600548	0.143436	0.500557	0.327237	0.292003	0.476173	0.526283
750000000	0.887764	0.492162	0.46961	0.453497	0.884386	0.754158	0.376888	0.625177	0.387047	0.708643	0.652684	0.760682
755000000	0.707012	0.376924	0.346845	0.380882	0.637888	0.648848	0.31881	0.497492	0.312198	0.624172	0.461111	0.58655
760000000	0.404794	0.35201	0.303335	0.220249	0.370361	0.360945	0.184482	0.395442	0.322842	0.353244	0.41581	0.341862
765000000	0.202518	0.50478	0.381405	0.108461	0.184651	0.182401	0.0930763	0.45701	0.400319	0.178902	0.561246	0.394021
770000000	1	0.511253	0.489285	0.0922403	0.161865	0.160742	0.0782609	0.590353	0.342563	0.148208	0.664446	0.792846
775000000	0.902866	0.463161	0.424547	0.328229	0.554262	0.56136	0.262497	0.519519	0.388618	0.519346	0.785137	0.845861
780000000	0.987865	0.512073	0.446998	0.50263	0.886348	0.76284	0.359741	0.547821	0.407538	0.71554	0.636351	0.716423
785000000	0.786136	0.447913	0.433424	0.360254	0.736872	0.665358	0.324633	0.467275	0.326962	0.622504	0.519234	0.591685
790000000	0.606086	0.433239	0.490991	0.4901	0.80327	0.826119	0.393125	0.610078	0.257637	0.768069	0.433	0.540933
795000000	0.750048	0.490057	0.409375	0.399424	0.342214	0.699912	0.285566	0.498215	0.238152	0.592368	0.642178	0.685303
800000000	0.338467	0.728108	0.20792	0.260358	0.32417	0.375008	0.194129	0.349447	0.166091	0.453986	0.298052	0.368923

## Sheet: 2D
	Apogee	Bacanora	Bobwhite	Boregar	Cadenza	KWS Kielder	Maris-Huntsman	Pavon-76	Renan	Riband	Watkins 141	Watkins 777
5000000	0.552393	0.558571	0.513032	0.505466	0.564521	0.609266	0.558872	0.551059	0.671332	0.566743	0.580587	0.544367
10000000	0.743759	0.846898	0.820624	0.865036	0.910556	1	0.904827	0.774089	0.967395	0.826497	0.905708	0.896325
15000000	1	1	1	1	1	0.777123	1	1	1	1	1	1
20000000	0.596644	0.60552	0.56804	0.669291	0.699019	0.701852	0.597451	0.654786	0.836045	0.573051	0.568543	0.548997
25000000	0.403313	0.533152	0.499052	0.464349	0.566922	0.50723	0.490259	0.40519	0.648291	0.483217	0.47845	0.457378
30000000	0.662778	0.725568	0.663969	0.633513	0.72339	0.789096	0.732191	0.685427	0.773181	0.709966	0.704614	0.707207
35000000	0.58436	0.600457	0.580589	0.550622	0.623775	0.645135	0.640587	0.57849	0.615245	0.599824	0.588604	0.599899
40000000	0.547739	0.565499	0.536325	0.512069	0.599474	0.611057	0.584959	0.561356	0.630176	0.554015	0.571523	0.586849
45000000	0.388687	0.414295	0.382873	0.355824	0.416209	0.439711	0.416021	0.395731	0.43887	0.390786	0.417372	0.406489
50000000	0.383721	0.396256	0.381964	0.359235	0.412844	0.453923	0.400897	0.398093	0.45187	0.383009	0.407299	0.396362
55000000	0.370285	0.378113	0.361556	0.339267	0.390042	0.406348	0.379792	0.373581	0.410078	0.367296	0.396497	0.386221
60000000	0.362531	0.374235	0.352779	0.335208	0.395439	0.39311	0.378433	0.364405	0.406909	0.363961	0.390714	0.379815
65000000	0.418815	0.4144	0.407722	0.383809	0.451379	0.462586	0.44376	0.427974	0.451466	0.415176	0.441403	0.439821
70000000	0.341634	0.23276	0.344285	0.21023	0.232794	0.240109	0.232438	0.344963	0.244239	0.343113	0.351506	0.359269
75000000	0.482357	0.312563	0.490594	0.281097	0.367862	0.359885	0.336928	0.493937	0.325043	0.487233	0.451309	0.507556
80000000	0.470263	0.359219	0.461927	0.355291	0.415061	0.433338	0.408934	0.478031	0.403397	0.417532	0.37668	0.423852
85000000	0.47976	0.369751	0.469154	0.437373	0.383755	0.500189	0.373824	0.472328	0.391085	0.455013	0.383821	0.487029
90000000	0.364003	0.384076	0.361486	0.348648	0.395848	0.48478	0.390804	0.37229	0.412816	0.440791	0.416135	0.367511
95000000	0.250546	0.268793	0.253102	0.234285	0.281194	0.281909	0.268762	0.258393	0.293129	0.256612	0.278544	0.268623
100000000	0.355682	0.366718	0.348173	0.341491	0.371077	0.383293	0.365216	0.362513	0.40135	0.346001	0.3839	0.371004
105000000	0.320832	0.322543	0.308414	0.295968	0.336302	0.342407	0.326046	0.310037	0.33568	0.308049	0.345002	0.324917
110000000	0.334957	0.344019	0.337512	0.314418	0.359171	0.380302	0.360112	0.329716	0.369442	0.341248	0.368799	0.352564
115000000	0.33598	0.341779	0.336225	0.313423	0.359099	0.371052	0.354617	0.336784	0.376311	0.333478	0.361177	0.355166
120000000	0.341146	0.334563	0.34596	0.32469	0.374029	0.384882	0.366042	0.333522	0.38651	0.345619	0.366057	0.361731
125000000	0.255177	0.266349	0.260733	0.244608	0.279746	0.287949	0.266105	0.25453	0.288107	0.260929	0.278163	0.273295
130000000	0.34064	0.343496	0.339888	0.31561	0.354518	0.375974	0.352118	0.337791	0.370745	0.337621	0.372277	0.356736
135000000	0.365665	0.385868	0.368765	0.352297	0.404846	0.412445	0.39454	0.374724	0.420283	0.372921	0.399977	0.393963
140000000	0.31398	0.32583	0.317501	0.295973	0.337198	0.349584	0.332822	0.315556	0.346927	0.320283	0.338087	0.333034
145000000	0.222811	0.236809	0.230801	0.209008	0.240742	0.253998	0.237024	0.224523	0.248046	0.224684	0.249604	0.234124
150000000	0.22678	0.235315	0.225159	0.201899	0.240768	0.247361	0.243347	0.233243	0.246378	0.227916	0.249412	0.24925
155000000	0.293939	0.297151	0.2983	0.275343	0.316402	0.331439	0.309392	0.29453	0.331722	0.294601	0.32281	0.308178
160000000	0.295066	0.30002	0.292233	0.271832	0.308737	0.326899	0.312417	0.294815	0.324088	0.292421	0.322954	0.315457
165000000	0.23182	0.244798	0.229335	0.214724	0.245345	0.254937	0.239369	0.22695	0.257097	0.231503	0.248214	0.244066
170000000	0.25187	0.261149	0.245106	0.235511	0.261721	0.27078	0.260522	0.248737	0.268311	0.25143	0.282371	0.263284
175000000	0.21674	0.21951	0.216691	0.202603	0.226702	0.239837	0.222473	0.212973	0.23603	0.211327	0.243375	0.2282
180000000	0.255474	0.265477	0.257	0.238407	0.263069	0.279189	0.266478	0.253661	0.276477	0.250791	0.279381	0.266891
185000000	0.24113	0.274194	0.2433	0.249602	0.288332	0.296187	0.28086	0.272193	0.295142	0.264675	0.289972	0.279409
190000000	0.320811	0.332016	0.32288	0.311429	0.348546	0.361291	0.342821	0.330517	0.359496	0.32091	0.358645	0.342515
195000000	0.295057	0.309961	0.293308	0.281508	0.315682	0.328882	0.307906	0.291915	0.331541	0.295098	0.327323	0.312125
200000000	0.240517	0.254529	0.235407	0.230232	0.260642	0.268682	0.262713	0.243456	0.261661	0.234842	0.260451	0.253064
205000000	0.276648	0.29714	0.284237	0.264097	0.292788	0.31545	0.297019	0.285225	0.30842	0.280904	0.314584	0.295283
210000000	0.20599	0.211523	0.206916	0.189872	0.223282	0.236584	0.216936	0.203546	0.231578	0.204128	0.232553	0.21921
215000000	0.168413	0.172945	0.166996	0.153141	0.178312	0.186073	0.175428	0.167066	0.18309	0.155651	0.189054	0.182061
220000000	0.199612	0.204782	0.1961	0.184539	0.209823	0.219729	0.205299	0.195144	0.211382	0.192619	0.224665	0.199799
225000000	0.201475	0.208539	0.196381	0.186036	0.217415	0.22972	0.208162	0.206208	0.22847	0.196142	0.222506	0.215042
230000000	0.169955	0.164268	0.16365	0.152246	0.1799	0.180724	0.174134	0.165181	0.177451	0.160048	0.191716	0.17513
235000000	0.184118	0.188646	0.183041	0.165506	0.19814	0.204284	0.195599	0.185463	0.20584	0.179047	0.209939	0.198545
240000000	0.2207	0.220844	0.216194	0.205587	0.230776	0.249846	0.231443	0.222518	0.234816	0.204591	0.247691	0.234132
245000000	0.202671	0.217062	0.204497	0.198501	0.226704	0.239426	0.215911	0.205376	0.225372	0.203516	0.237603	0.224533
250000000	0.232756	0.248133	0.234175	0.223846	0.254826	0.268751	0.252314	0.239139	0.271437	0.235851	0.266304	0.24635
255000000	0.159026	0.163493	0.156466	0.152193	0.173941	0.180761	0.167567	0.156014	0.178039	0.156213	0.183695	0.167916
260000000	0.190762	0.200632	0.186666	0.175008	0.208896	0.225191	0.205381	0.192807	0.21512	0.187445	0.215232	0.204745
265000000	0.217397	0.22835	0.212793	0.202281	0.23366	0.251815	0.22991	0.213848	0.243386	0.217833	0.24831	0.233981
270000000	0.150391	0.172987	0.14388	0.142571	0.160304	0.174691	0.161823	0.147107	0.163989	0.141541	0.168708	0.152893
275000000	0.200228	0.274796	0.19708	0.189035	0.218571	0.230574	0.215113	0.201751	0.223781	0.203926	0.227395	0.214042
280000000	0.220099	0.228811	0.222182	0.20885	0.242033	0.260383	0.238214	0.226343	0.248688	0.221139	0.259505	0.239244
285000000	0.180326	0.183509	0.178702	0.167752	0.196863	0.208234	0.190152	0.181981	0.200254	0.174889	0.209752	0.195466
290000000	0.217899	0.221042	0.206472	0.204803	0.225758	0.245307	0.23645	0.206882	0.243368	0.215846	0.254229	0.234778
295000000	0.203033	0.210404	0.204802	0.188163	0.215539	0.232972	0.212965	0.205867	0.226561	0.204986	0.230454	0.210377
300000000	0.267067	0.279833	0.26489	0.247847	0.285292	0.305062	0.279879	0.260418	0.297512	0.257706	0.292672	0.274282
305000000	0.246475	0.253898	0.250378	0.231776	0.270675	0.285395	0.255694	0.250878	0.272207	0.250273	0.276984	0.262599
310000000	0.27399	0.276298	0.266797	0.246488	0.293747	0.307765	0.288096	0.275845	0.300315	0.268264	0.304064	0.28703
315000000	0.225172	0.239636	0.225761	0.212891	0.243926	0.256435	0.239571	0.229835	0.255143	0.224962	0.262011	0.238556
320000000	0.297574	0.303454	0.293845	0.273411	0.31142	0.329456	0.312448	0.291306	0.329148	0.30119	0.320334	0.310085
325000000	0.300178	0.313672	0.303004	0.275188	0.300729	0.338365	0.310945	0.309318	0.324353	0.294868	0.328039	0.312503
330000000	0.266201	0.277057	0.266282	0.252005	0.291103	0.304434	0.28593	0.263652	0.296808	0.264212	0.304175	0.280204
335000000	0.255629	0.268917	0.257581	0.24011	0.275225	0.290164	0.272207	0.25905	0.294248	0.251943	0.290551	0.273886
340000000	0.219734	0.234735	0.224219	0.200771	0.238642	0.24758	0.229265	0.224465	0.244908	0.221163	0.252156	0.236361
345000000	0.247045	0.261224	0.249864	0.236695	0.266511	0.275072	0.262403	0.24647	0.28451	0.253091	0.279114	0.258934
350000000	0.301128	0.312779	0.293981	0.278395	0.321973	0.333669	0.312078	0.298311	0.333915	0.293895	0.321288	0.312321
355000000	0.315838	0.335818	0.327531	0.288463	0.343355	0.373671	0.336264	0.31589	0.359939	0.32187	0.347744	0.339555
360000000	0.236917	0.244197	0.228189	0.208973	0.247669	0.262683	0.242865	0.231833	0.258249	0.232453	0.256978	0.248506
365000000	0.226747	0.240259	0.235214	0.220324	0.249208	0.262958	0.247106	0.230437	0.255042	0.230992	0.262016	0.251195
370000000	0.278223	0.276081	0.26952	0.250251	0.290913	0.302528	0.291457	0.273381	0.314608	0.277841	0.312717	0.289947
375000000	0.333283	0.317382	0.302911	0.31676	0.335474	0.372009	0.344162	0.309641	0.372606	0.323135	0.335149	0.327169
380000000	0.309473	0.324459	0.314685	0.29257	0.334458	0.354546	0.32576	0.311871	0.35251	0.310945	0.344223	0.331704
385000000	0.398064	0.414914	0.377682	0.373211	0.417216	0.446517	0.40158	0.394463	0.445923	0.391766	0.421075	0.417541
390000000	0.255357	0.270368	0.251609	0.238492	0.266772	0.280551	0.265799	0.254588	0.284169	0.252366	0.279296	0.269773
395000000	0.281534	0.29603	0.290758	0.268182	0.304097	0.317808	0.301236	0.287519	0.317148	0.28456	0.313813	0.303925
400000000	0.233502	0.254491	0.24249	0.226808	0.259575	0.269869	0.251615	0.242009	0.276844	0.233591	0.271238	0.25694
405000000	0.260992	0.269986	0.266429	0.251597	0.27825	0.29928	0.277226	0.264695	0.292745	0.254642	0.283137	0.27341
410000000	0.378865	0.416507	0.394506	0.361571	0.414815	0.425182	0.409071	0.386885	0.431528	0.375853	0.412797	0.402063
415000000	0.299648	0.316257	0.294041	0.281499	0.315506	0.330285	0.313525	0.299394	0.33789	0.295223	0.331324	0.313329
420000000	0.243377	0.253506	0.249773	0.220768	0.265063	0.271932	0.255903	0.244809	0.273775	0.248484	0.267374	0.257732
425000000	0.350169	0.359246	0.346159	0.339185	0.380923	0.399241	0.378812	0.358728	0.401598	0.353102	0.383927	0.372511
430000000	0.340715	0.352837	0.344544	0.321362	0.362001	0.374786	0.364813	0.344661	0.375794	0.342173	0.370927	0.364434
435000000	0.3071	0.313939	0.314815	0.299586	0.331256	0.34847	0.335355	0.310269	0.3514	0.319049	0.341489	0.330677
440000000	0.297774	0.312643	0.29629	0.283047	0.323248	0.331427	0.316533	0.297677	0.317125	0.296221	0.327964	0.308689
445000000	0.256113	0.273197	0.274048	0.256758	0.304545	0.299395	0.280658	0.276847	0.295262	0.259775	0.291433	0.290609
450000000	0.359542	0.371069	0.352666	0.330377	0.38387	0.399902	0.373016	0.357664	0.400278	0.353484	0.372951	0.381727
455000000	0.284423	0.285421	0.274843	0.263481	0.307528	0.315404	0.286642	0.282598	0.302999	0.273126	0.300545	0.297063
460000000	0.275711	0.290682	0.286043	0.265997	0.300783	0.312004	0.302313	0.285623	0.3222	0.287556	0.320474	0.299035
465000000	0.28305	0.293892	0.280148	0.26746	0.299904	0.313845	0.298798	0.2862	0.318386	0.279717	0.313256	0.305772
470000000	0.280104	0.28633	0.275275	0.260673	0.300021	0.315847	0.294128	0.280409	0.313459	0.283429	0.308654	0.298037
475000000	0.355914	0.36249	0.356424	0.335346	0.379435	0.396769	0.369428	0.360952	0.402535	0.350894	0.384709	0.369444
480000000	0.33593	0.346843	0.337005	0.315691	0.351093	0.36104	0.352789	0.34835	0.37869	0.33323	0.363968	0.354479
485000000	0.336796	0.346949	0.341117	0.317389	0.362567	0.378408	0.365918	0.342416	0.382033	0.34835	0.364278	0.373723
490000000	0.294643	0.305192	0.294172	0.268844	0.312801	0.32573	0.3086	0.294804	0.325505	0.29534	0.320053	0.303238
495000000	0.269122	0.274944	0.272995	0.252331	0.289803	0.307327	0.290533	0.277794	0.303131	0.271119	0.305599	0.294053
500000000	0.30525	0.312752	0.30884	0.285718	0.332713	0.334421	0.320269	0.310681	0.34343	0.303502	0.339522	0.330054
505000000	0.201039	0.205975	0.196075	0.189832	0.216102	0.229039	0.210313	0.201664	0.221154	0.204509	0.22439	0.210206
510000000	0.246018	0.261165	0.250263	0.230704	0.264045	0.283224	0.254236	0.247761	0.276021	0.250137	0.278425	0.265532
515000000	0.262071	0.265917	0.251489	0.246726	0.286876	0.293876	0.273052	0.264382	0.294976	0.263606	0.28702	0.279015
520000000	0.301556	0.321831	0.300822	0.289125	0.333182	0.344894	0.323327	0.311749	0.347746	0.305031	0.331044	0.327083
525000000	0.392687	0.390898	0.374155	0.354778	0.419464	0.423953	0.402758	0.391356	0.425212	0.378545	0.412572	0.415957
530000000	0.351371	0.353277	0.341796	0.331343	0.38373	0.39517	0.366024	0.360409	0.390536	0.349159	0.369205	0.372422
535000000	0.391458	0.407328	0.402972	0.38056	0.43182	0.438513	0.419718	0.390796	0.442614	0.395039	0.422486	0.416819
540000000	0.430568	0.444208	0.428568	0.390769	0.460374	0.470298	0.446947	0.431431	0.470872	0.418159	0.448621	0.446369
545000000	0.529326	0.551915	0.510084	0.478758	0.573996	0.572155	0.550389	0.544428	0.578866	0.51279	0.539636	0.552961
550000000	0.392102	0.454695	0.391872	0.36926	0.426429	0.441017	0.406343	0.407234	0.440631	0.396137	0.445895	0.41021
555000000	0.323882	0.337288	0.324176	0.303382	0.345471	0.363187	0.339539	0.326844	0.3616	0.328988	0.353036	0.34246
560000000	0.396852	0.411931	0.394757	0.376446	0.423727	0.439159	0.429406	0.411753	0.439604	0.40617	0.420538	0.422071
565000000	0.422561	0.431322	0.419009	0.459412	0.464234	0.471164	0.507035	0.42732	0.482007	0.473341	0.447308	0.456423
570000000	0.451928	0.454997	0.43591	0.445968	0.490212	0.502428	0.499758	0.455821	0.500671	0.473187	0.468322	0.470119
575000000	0.471707	0.130878	0.458862	0.11731	0.121874	0.113324	0.135104	0.473833	0.128294	0.124154	0.434644	0.101173
580000000	0.446949	0.147726	0.448595	0.135615	0.129478	0.146434	0.151841	0.446581	0.154673	0.145652	0.436785	0.138103
585000000	0.305994	0.0679814	0.303701	0.0567298	0.0547991	0.0859721	0.0600753	0.305115	0.0818934	0.0589467	0.29939	0.315523
590000000	0.547849	0.131719	0.526036	0.111059	0.102433	0.105408	0.122044	0.541046	0.110714	0.113694	0.501878	0.564339
595000000	0.496812	0.177522	0.487041	0.139633	0.119092	0.12505	0.155371	0.501936	0.127769	0.147633	0.461825	0.512006
600000000	0.381757	0.0914551	0.375513	0.0723501	0.0657417	0.0668592	0.0893224	0.385432	0.0784416	0.0827801	0.34914	0.393727
605000000	0.332896	0.0970114	0.321237	0.0868458	0.0751717	0.0780463	0.0831116	0.336017	0.0973438	0.0843486	0.274989	0.449752
610000000	0.333524	0.150766	0.320937	0.166738	0.13122	0.143635	0.182543	0.336842	0.138102	0.174607	0.321732	0.35996
615000000	0.405883	0.0969064	0.38606	0.175841	0.20025	0.208046	0.192012	0.403118	0.0960961	0.184319	0.392777	0.414617
620000000	0.688586	0.279538	0.650959	0.615699	0.760878	0.758286	0.711872	0.689134	0.229217	0.6724	0.678564	0.697483
625000000	0.632158	0.598866	0.585584	0.592865	0.692907	0.713058	0.686845	0.622657	0.610333	0.650042	0.626091	0.634805
630000000	0.532563	0.546213	0.542751	0.53036	0.611653	0.612186	0.614595	0.536046	0.579002	0.577894	0.569497	0.559483
635000000	0.643017	0.662234	0.623128	0.612019	0.6925	0.741884	0.706654	0.655801	0.691263	0.669949	0.686512	0.698586
640000000	0.257994	0.276717	0.26446	0.374032	0.731616	0.747538	0.756997	0.24224	0.423917	0.727361	0.30258	0.696786
645000000	0.090045	0.144258	0.0960091	0.83305	0.760746	0.770467	0.747425	0.0968701	0.794657	0.715009	0.138337	0.709974
650000000	0.158355	0.164584	0.0966709	0.775036	0.893172	0.970327	0.883746	0.0899854	0.939787	0.857335	0.247104	0.91018

## Sheet: 3A
	Apogee	Bacanora	Bobwhite	Boregar	Cadenza	KWS Kielder	Maris-Huntsman	Pavon-76	Renan	Riband	Watkins 141	Watkins 777
5000000	0.57371	0.665928	0.560878	0.49807	0.230921	0.256377	0.618979	0.431726	0.238896	0.600202	0.636703	0.542244
10000000	0.511059	0.604284	0.532551	0.435601	0.752807	0.670466	0.557358	0.642624	0.735269	0.564467	0.868054	0.839483
15000000	0.491349	0.47921	0.44276	0.422029	0.832992	0.8556	0.482099	0.949571	0.751058	0.462169	0.875336	0.862705
20000000	0.896604	0.899307	0.852453	0.81036	0.820149	0.722055	0.814199	0.838003	0.807756	0.790017	0.870201	0.811666
25000000	0.953188	0.83435	0.815499	0.730254	0.721827	0.681819	0.731141	0.964537	0.699433	0.731441	0.908036	0.795837
30000000	0.935017	0.696224	0.668179	0.934143	0.93852	0.857032	0.895589	0.954313	0.907669	0.899402	0.919413	0.870091
35000000	0.683073	0.671869	0.666246	0.603108	0.647728	0.642888	0.672047	0.679884	0.676794	0.663963	0.690833	0.653254
40000000	0.722886	0.627954	0.714128	0.688621	0.610611	0.570285	0.606466	0.723432	0.709801	0.611576	0.730386	0.689475
45000000	0.769427	0.622403	0.747614	0.782924	0.775946	0.770506	0.78587	0.604632	0.766776	0.778486	0.819172	0.707011
50000000	0.579966	0.479294	0.600015	0.565153	0.562184	0.589988	0.567966	0.477167	0.604698	0.570557	0.611425	0.556426
55000000	0.695027	0.554029	0.683331	0.642073	0.686133	0.658899	0.678571	0.514775	0.680966	0.666916	0.708662	0.639877
60000000	0.714274	0.667406	0.776773	0.718551	0.743711	0.711028	0.711043	0.675306	0.697707	0.742818	0.733819	0.65374
65000000	0.601502	0.608726	0.619017	0.583	0.604807	0.586214	0.579032	0.595506	0.593137	0.58695	0.638901	0.577147
70000000	0.675218	0.787586	0.749269	0.670784	0.695297	0.61189	0.67125	0.653426	0.616256	0.680364	0.64385	0.672816
75000000	0.346465	0.36051	0.378545	0.363542	0.367885	0.334111	0.351555	0.349272	0.338188	0.353528	0.3908	0.362306
80000000	0.439727	0.451053	0.447486	0.446658	0.421858	0.418979	0.424485	0.443659	0.422261	0.419863	0.463126	0.439084
85000000	0.496519	0.498656	0.501212	0.473537	0.488248	0.442285	0.488521	0.495969	0.450084	0.481995	0.51538	0.487452
90000000	0.373622	0.369641	0.377485	0.353351	0.358743	0.348987	0.351053	0.372551	0.360997	0.352714	0.388921	0.370364
95000000	0.425943	0.419639	0.415651	0.413379	0.409975	0.397876	0.403581	0.41449	0.4063	0.405777	0.435948	0.40454
100000000	0.381044	0.38854	0.376459	0.371064	0.371687	0.362195	0.353788	0.375178	0.362214	0.366633	0.405662	0.377904
105000000	0.618724	0.631712	0.648036	0.620103	0.62024	0.600898	0.617997	0.626458	0.625358	0.615824	0.658458	0.620961
110000000	0.48041	0.518494	0.491677	0.473033	0.477669	0.455084	0.468868	0.480178	0.457342	0.465623	0.50614	0.484541
115000000	0.510022	0.499895	0.519922	0.48589	0.510782	0.484833	0.487395	0.510309	0.49036	0.49662	0.522646	0.519858
120000000	0.413786	0.431051	0.420415	0.394081	0.406343	0.39542	0.401233	0.416405	0.389539	0.396115	0.43503	0.415133
125000000	0.372369	0.379895	0.370578	0.366336	0.358001	0.355757	0.362434	0.371665	0.363628	0.362617	0.408044	0.361919
130000000	0.631304	0.616438	0.634218	0.595795	0.618491	0.595846	0.615382	0.639195	0.606965	0.604146	0.650917	0.61876
135000000	0.286844	0.283581	0.295453	0.278186	0.28057	0.305541	0.275188	0.280842	0.274996	0.272269	0.304368	0.277114
140000000	0.251185	0.256137	0.259495	0.240351	0.247647	0.278173	0.237531	0.244639	0.250208	0.240823	0.276344	0.248133
145000000	0.36456	0.364381	0.357451	0.339545	0.339585	0.372898	0.338623	0.35071	0.345932	0.343066	0.376751	0.346813
150000000	0.365991	0.377147	0.379967	0.361172	0.35904	0.353153	0.357821	0.366541	0.364231	0.356995	0.401643	0.371051
155000000	0.343633	0.358179	0.365246	0.347103	0.337062	0.331681	0.338953	0.349672	0.348897	0.340466	0.379262	0.344807
160000000	0.325759	0.347956	0.337391	0.320505	0.328851	0.318577	0.314667	0.323327	0.325585	0.316993	0.362764	0.331587
165000000	0.396951	0.43229	0.405047	0.384682	0.390765	0.378186	0.381698	0.394794	0.377161	0.379332	0.43033	0.396945
170000000	0.359434	0.356459	0.367866	0.338281	0.334354	0.330412	0.344869	0.352422	0.344257	0.340015	0.38787	0.348052
175000000	0.396303	0.40408	0.38936	0.375954	0.379862	0.377805	0.38392	0.390925	0.383456	0.388858	0.418739	0.38729
180000000	0.432868	0.435084	0.426833	0.4075	0.418993	0.405464	0.413723	0.41206	0.422639	0.416083	0.447498	0.419187
185000000	0.339306	0.343714	0.348733	0.331662	0.330692	0.331715	0.326513	0.339969	0.321977	0.328743	0.364889	0.336382
190000000	0.311971	0.323045	0.322963	0.311251	0.309409	0.309385	0.300475	0.31768	0.300231	0.298337	0.343373	0.314539
195000000	0.371248	0.374016	0.378477	0.365831	0.362704	0.358342	0.353219	0.369074	0.36486	0.355852	0.387876	0.37495
200000000	0.35223	0.361769	0.382023	0.352415	0.354397	0.38587	0.347859	0.352741	0.353722	0.341924	0.398617	0.361754
205000000	0.321049	0.327171	0.32806	0.31092	0.315344	0.317122	0.308234	0.317228	0.323869	0.309169	0.352666	0.318672
210000000	0.44914	0.457303	0.463171	0.443544	0.448032	0.440448	0.433452	0.455768	0.436404	0.429434	0.46843	0.458255
215000000	0.389905	0.395449	0.393267	0.374945	0.380621	0.370399	0.375556	0.384536	0.382194	0.367103	0.4188	0.386164
220000000	0.377438	0.387911	0.376517	0.36659	0.3628	0.356803	0.351819	0.366319	0.356606	0.358972	0.403551	0.367375
225000000	0.361404	0.361011	0.368453	0.348595	0.361873	0.360961	0.343158	0.358459	0.351908	0.355385	0.396762	0.353494
230000000	0.258475	0.269816	0.251659	0.252498	0.253355	0.257491	0.249132	0.258846	0.249717	0.240906	0.289149	0.256425
235000000	0.332355	0.346124	0.340107	0.322895	0.325624	0.331377	0.32346	0.329556	0.325214	0.321576	0.357829	0.332942
240000000	0.363675	0.359227	0.365516	0.342241	0.361802	0.34733	0.346966	0.366037	0.349695	0.346006	0.385712	0.363341
245000000	0.272306	0.277543	0.269166	0.266939	0.263897	0.272483	0.260169	0.265641	0.264255	0.259846	0.303454	0.279082
250000000	0.2762	0.271454	0.272765	0.264631	0.263632	0.256859	0.264895	0.262551	0.254466	0.258839	0.299594	0.265397
255000000	0.243386	0.250204	0.248641	0.245024	0.244234	0.235197	0.238897	0.242477	0.231417	0.231041	0.273207	0.251972
260000000	0.347918	0.329642	0.340756	0.318598	0.318531	0.324326	0.310057	0.333978	0.314608	0.318433	0.355738	0.336656
265000000	0.326021	0.31855	0.320409	0.309691	0.320506	0.309642	0.30633	0.317297	0.306998	0.304582	0.352485	0.322379
270000000	0.330996	0.331344	0.328122	0.306763	0.316232	0.312629	0.315552	0.323682	0.319092	0.310148	0.359973	0.318745
275000000	0.256511	0.267396	0.268869	0.25012	0.249359	0.249016	0.252473	0.256728	0.246435	0.246781	0.287965	0.2615
280000000	0.31488	0.313686	0.322297	0.310853	0.305429	0.310064	0.298076	0.305835	0.301312	0.292032	0.343734	0.308699
285000000	0.245586	0.244719	0.254628	0.240794	0.239661	0.238493	0.241839	0.245323	0.23885	0.235686	0.2763	0.243321
290000000	0.216438	0.231895	0.222415	0.225335	0.22153	0.224141	0.215793	0.225332	0.220018	0.213545	0.250871	0.222423
295000000	0.316924	0.308095	0.304336	0.298778	0.312237	0.306511	0.305527	0.313986	0.295392	0.302482	0.35646	0.314828
300000000	0.297128	0.312536	0.29966	0.283193	0.290711	0.299457	0.295293	0.304684	0.290953	0.291967	0.337873	0.297051
305000000	0.27922	0.300235	0.286005	0.283467	0.280323	0.289141	0.274012	0.278151	0.283162	0.274319	0.316773	0.278763
310000000	0.319503	0.334031	0.324479	0.316207	0.322345	0.316234	0.31709	0.320525	0.315909	0.306492	0.347944	0.317309
315000000	0.342313	0.341003	0.338794	0.326052	0.337844	0.332808	0.333534	0.334339	0.323394	0.319839	0.359051	0.331816
320000000	0.174047	0.220403	0.174507	0.171208	0.170334	0.174016	0.170412	0.170216	0.173414	0.167005	0.187897	0.166181
325000000	0.268257	0.296034	0.268813	0.260512	0.267287	0.270886	0.26764	0.261272	0.257965	0.257107	0.289009	0.26553
330000000	0.33272	0.332723	0.326199	0.318544	0.325271	0.324555	0.317316	0.328112	0.320733	0.320519	0.368212	0.321504
335000000	0.348443	0.361558	0.36836	0.335624	0.354892	0.37078	0.328286	0.357379	0.33705	0.337341	0.386822	0.3607
340000000	0.34106	0.329629	0.328373	0.322736	0.329044	0.331439	0.317111	0.324746	0.326546	0.318294	0.35924	0.336916
345000000	0.351754	0.354058	0.351562	0.34249	0.346041	0.344664	0.347775	0.34831	0.337685	0.341516	0.37686	0.34308
350000000	0.258192	0.265616	0.270726	0.258957	0.248981	0.260554	0.249179	0.258276	0.248009	0.252377	0.291889	0.256655
355000000	0.340243	0.340268	0.350493	0.333563	0.33429	0.330863	0.333932	0.338873	0.331997	0.321097	0.365234	0.348181
360000000	0.335952	0.336194	0.336434	0.3359	0.335171	0.330685	0.331502	0.334256	0.331312	0.324592	0.378566	0.335159
365000000	0.347405	0.355412	0.348364	0.343773	0.338766	0.33947	0.340764	0.352053	0.337443	0.334937	0.366885	0.344983
370000000	0.317431	0.322304	0.308767	0.306226	0.307498	0.314388	0.306702	0.315607	0.310124	0.301805	0.351503	0.266947
375000000	0.33871	0.330237	0.334605	0.327648	0.328557	0.329213	0.324694	0.334171	0.339539	0.320155	0.361759	0.327987
380000000	0.32744	0.320617	0.320725	0.314826	0.308492	0.318672	0.315193	0.320205	0.300806	0.308715	0.34652	0.320076
385000000	0.440001	0.436139	0.449691	0.44028	0.437071	0.431778	0.428068	0.442774	0.433159	0.426648	0.47674	0.439266
390000000	0.303722	0.305081	0.308999	0.295612	0.294936	0.296256	0.296931	0.296323	0.290475	0.298638	0.332706	0.296377
395000000	0.327061	0.326869	0.328794	0.307486	0.312551	0.314707	0.307645	0.318627	0.303752	0.304346	0.349412	0.325878
400000000	0.346481	0.333297	0.340716	0.339159	0.339783	0.327778	0.329608	0.330298	0.317975	0.335188	0.360132	0.352192
405000000	0.373481	0.358646	0.353065	0.34896	0.339758	0.338791	0.338219	0.353601	0.347044	0.339287	0.367213	0.352957
410000000	0.315938	0.313163	0.317236	0.308512	0.292088	0.303309	0.297467	0.306051	0.302393	0.297676	0.346475	0.314256
415000000	0.297226	0.292941	0.300854	0.291525	0.283454	0.285583	0.28532	0.289303	0.28223	0.275085	0.325448	0.286668
420000000	0.307508	0.312894	0.313985	0.285566	0.299065	0.299635	0.294671	0.298763	0.291869	0.29246	0.33388	0.304295
425000000	0.405459	0.408002	0.411591	0.390063	0.39993	0.390488	0.380157	0.407745	0.400045	0.389127	0.433569	0.406701
430000000	0.426387	0.438576	0.454123	0.422406	0.419158	0.425639	0.40512	0.434031	0.414602	0.409139	0.453706	0.430541
435000000	0.40606	0.448442	0.462217	0.444115	0.441432	0.44411	0.380807	0.451488	0.434734	0.431386	0.454607	0.447365
440000000	0.391644	0.405417	0.394325	0.386586	0.376588	0.366387	0.385523	0.395417	0.38204	0.371602	0.414531	0.397245
445000000	0.368713	0.379787	0.379425	0.359637	0.364294	0.369599	0.372035	0.370152	0.362801	0.354231	0.400007	0.370937
450000000	0.375938	0.386636	0.385215	0.363586	0.372572	0.363418	0.354325	0.381121	0.373929	0.365924	0.417767	0.381602
455000000	0.398933	0.396874	0.397759	0.39342	0.381024	0.379215	0.375577	0.390802	0.37775	0.373305	0.427535	0.395091
460000000	0.468449	0.461861	0.473898	0.44186	0.443628	0.436089	0.411381	0.459651	0.452799	0.440552	0.488885	0.462905
465000000	0.3071	0.319913	0.313544	0.296347	0.299437	0.302571	0.304498	0.308332	0.298895	0.292229	0.343063	0.311459
470000000	0.489038	0.486692	0.500615	0.468601	0.470438	0.465517	0.477706	0.486164	0.470808	0.463497	0.484146	0.480383
475000000	0.384751	0.389742	0.395858	0.370984	0.370156	0.376854	0.3667	0.380516	0.361882	0.362557	0.405328	0.381279
480000000	0.47846	0.44354	0.453977	0.431442	0.414821	0.430304	0.427108	0.445498	0.434721	0.452343	0.475504	0.43729
485000000	0.426567	0.432321	0.443529	0.355855	0.406957	0.422221	0.344094	0.425483	0.430837	0.433258	0.441646	0.419676
490000000	0.333287	0.372179	0.353615	0.358799	0.342008	0.339048	0.376001	0.343644	0.338917	0.365222	0.380574	0.346939
495000000	0.461862	0.453414	0.468483	0.455256	0.444059	0.451274	0.387499	0.457099	0.45056	0.454723	0.490734	0.445019
500000000	0.405563	0.384581	0.404302	0.395327	0.398287	0.394132	0.352564	0.34802	0.383024	0.385453	0.422639	0.39258
505000000	0.418728	0.38653	0.442585	0.395321	0.406591	0.387084	0.381793	0.375963	0.385537	0.409859	0.44457	0.419214
510000000	0.489653	0.394144	0.506677	0.483284	0.483105	0.467521	0.483195	0.394659	0.478469	0.463694	0.513007	0.486911
515000000	0.418953	0.426003	0.438006	0.414882	0.417091	0.409145	0.43669	0.428514	0.399312	0.431558	0.470282	0.411349
520000000	0.419466	0.374453	0.414735	0.390434	0.407437	0.394115	0.347238	0.368724	0.352622	0.351975	0.413984	0.397303
525000000	0.391225	0.388311	0.411315	0.381436	0.378347	0.385304	0.37655	0.38975	0.379306	0.363375	0.426892	0.384145
530000000	0.31286	0.339312	0.310101	0.28936	0.294254	0.289896	0.302095	0.342446	0.320305	0.294303	0.325916	0.305439
535000000	0.670805	0.571172	0.713282	0.703346	0.481812	0.682792	0.68588	0.572119	0.673828	0.679177	0.729707	0.484996
540000000	0.3362	0.335983	0.345585	0.331494	0.334046	0.324014	0.405823	0.337701	0.322682	0.405547	0.360719	0.33912
545000000	0.344823	0.318231	0.356268	0.329833	0.363704	0.318406	0.307307	0.305979	0.294923	0.312853	0.348756	0.361392
550000000	0.401566	0.410505	0.412065	0.38685	0.393367	0.408391	0.389023	0.388216	0.392584	0.383116	0.420974	0.388472
555000000	0.506598	0.507467	0.525915	0.485762	0.494439	0.492467	0.483509	0.503452	0.490087	0.475407	0.519776	0.491106
560000000	0.470651	0.478679	0.509855	0.428604	0.457846	0.407341	0.422594	0.482461	0.431919	0.426632	0.457372	0.473818
565000000	0.390335	0.406373	0.401855	0.379486	0.344374	0.369221	0.371777	0.400989	0.383769	0.374658	0.407389	0.357215
570000000	0.480909	0.484329	0.497487	0.487087	0.437345	0.464759	0.436534	0.472114	0.47338	0.436907	0.481571	0.476248
575000000	0.575796	0.557388	0.576193	0.548739	0.494644	0.548272	0.479782	0.594114	0.550318	0.484951	0.564066	0.55164
580000000	0.451724	0.452293	0.460531	0.440573	0.452331	0.435483	0.438441	0.450624	0.446621	0.440793	0.483642	0.448351
585000000	0.528024	0.536541	0.562777	0.516635	0.525212	0.50565	0.517178	0.562311	0.512596	0.511282	0.54393	0.522385
590000000	0.540924	0.52693	0.558084	0.524427	0.518845	0.51482	0.530817	0.53823	0.533617	0.528773	0.564905	0.529134
595000000	0.511522	0.548726	0.582337	0.513082	0.516939	0.472408	0.521214	0.471897	0.442493	0.542117	0.531127	0.537705
600000000	0.575382	0.58415	0.593541	0.558494	0.580416	0.549535	0.569648	0.593386	0.57175	0.563017	0.607498	0.585913
605000000	0.508642	0.497224	0.514313	0.480348	0.497802	0.491813	0.477334	0.502322	0.491091	0.472441	0.54842	0.490878
610000000	0.535939	0.535892	0.54006	0.515161	0.515385	0.515772	0.518122	0.539848	0.518544	0.516818	0.555804	0.487277
615000000	0.446236	0.449654	0.442544	0.432751	0.436567	0.431384	0.414192	0.442513	0.426272	0.428643	0.479166	0.413835
620000000	0.410969	0.367473	0.416942	0.343696	0.341482	0.40101	0.394002	0.352486	0.334219	0.395571	0.375193	0.367597
625000000	0.824717	0.738924	0.819842	0.743158	0.727914	0.762309	0.762864	0.759489	0.712708	0.763487	0.732829	0.752469
630000000	0.491947	0.529825	0.490686	0.514511	0.500335	0.466921	0.515263	0.509307	0.505824	0.509753	0.587677	0.535575
635000000	0.567804	0.55295	0.583716	0.557281	0.562599	0.529498	0.539046	0.551093	0.538854	0.534254	0.576764	0.569794
640000000	0.705117	0.69541	0.713854	0.665048	0.679423	0.646248	0.665061	0.694406	0.679391	0.667596	0.706669	0.683653
645000000	0.641361	0.627602	0.638919	0.607938	0.630486	0.600096	0.508629	0.631913	0.622065	0.511659	0.642786	0.589929
650000000	0.794315	0.714481	0.701154	0.757457	0.728914	0.759741	0.787248	0.807657	0.702411	0.796237	0.81372	0.749949
655000000	0.390756	0.413257	0.36071	0.385985	0.334484	0.379655	0.387467	0.405905	0.333073	0.394649	0.433208	0.403832
660000000	0.555979	0.553805	0.546515	0.5801	0.482654	0.604824	0.574648	0.609901	0.549392	0.57822	0.630174	0.570056
665000000	0.526956	0.548695	0.566058	0.530369	0.550161	0.527898	0.540913	0.548068	0.536105	0.524976	0.567201	0.541654
670000000	0.566463	0.510968	0.50405	0.491564	0.521399	0.485402	0.481369	0.524726	0.508814	0.490978	0.537932	0.515355
675000000	0.594055	0.606071	0.586	0.559558	0.578391	0.524661	0.530882	0.584675	0.54557	0.538275	0.622113	0.600824
680000000	0.469983	0.492308	0.478275	0.473068	0.460764	0.450384	0.455318	0.473198	0.475371	0.457645	0.502049	0.448031
685000000	0.584925	0.611535	0.585942	0.610675	0.600509	0.566402	0.611094	0.615411	0.568378	0.599632	0.605179	0.596462
690000000	0.733694	0.745313	0.727549	0.723023	0.718664	0.685847	0.729049	0.740957	0.724513	0.7269	0.725241	0.709786
695000000	0.808928	0.800883	0.801058	0.798121	0.803492	0.769291	0.758501	0.80486	0.781249	0.755351	0.827338	0.772698
700000000	0.995474	0.986531	1	0.982373	1	1	1	0.977703	1	1	1	0.916029
705000000	0.928587	0.86391	0.914286	0.923153	0.840741	0.883051	0.776268	0.857842	0.893842	0.767906	0.841435	0.896822
710000000	0.737674	0.822062	0.7277	0.78709	0.756188	0.783545	0.765418	0.772098	0.705961	0.734562	0.794384	0.72747
715000000	1	1	0.868574	0.863568	0.980828	0.8879	0.878489	1	0.907244	0.901335	0.923923	1
720000000	0.640798	0.665047	0.617367	0.621258	0.699541	0.608532	0.633082	0.646165	0.62585	0.612224	0.626331	0.680546
725000000	0.665402	0.849842	0.773955	0.74499	0.710301	0.722543	0.717203	0.649853	0.678639	0.747375	0.431143	0.807378
730000000	0.965849	0.984371	0.932604	0.94143	0.915594	0.91844	0.903331	0.948107	0.952872	0.936136	0.935499	0.744728
735000000	0.824873	0.81984	0.804319	0.826104	0.9013	0.810316	0.748551	0.808527	0.826914	0.774596	0.802982	0.770021
740000000	0.889636	0.746381	0.698671	1	0.935287	0.940492	0.932631	0.963549	0.7455	0.8938	0.945963	0.92333
745000000	0.785881	0.801347	0.761445	0.724514	0.757135	0.760739	0.814179	0.784523	0.747682	0.798108	0.759355	0.745667
750000000	0.790972	0.485133	0.447958	0.448806	0.493738	0.464136	0.53827	0.470804	0.741546	0.565055	0.490432	0.457962

## Sheet: 3B
	Apogee	Bacanora	Bobwhite	Boregar	Cadenza	KWS Kielder	Maris-Huntsman	Pavon-76	Renan	Riband	Watkins 141	Watkins 777
5000000	0.620502	0.515456	0.55027	0.600666	0.720595	0.5181	0.633391	0.57722	0.714775	0.673291	0.648852	0.5743
10000000	0.264846	0.610255	0.707826	0.639867	0.661746	0.529402	0.689335	0.635763	0.620611	0.594486	0.556149	0.4469
15000000	0.241413	0.628201	0.832228	0.648944	0.696245	0.640403	0.623401	0.774125	0.737518	0.604756	0.64565	0.538894
20000000	0.613608	0.582319	0.689095	0.719609	0.679272	0.596478	0.751482	0.657006	0.760579	0.731199	0.604653	0.527285
25000000	0.646522	0.684338	0.680262	0.671387	0.744283	0.589436	0.655354	0.789753	0.733802	0.607402	0.674118	0.571601
30000000	0.950547	1	0.873505	0.902377	0.920202	1	0.897555	0.965224	0.996103	0.800714	1	1
35000000	0.598875	0.551888	0.700713	0.535039	0.550359	0.435771	0.506032	0.605567	0.617213	0.60624	0.608236	0.518793
40000000	0.366668	0.413474	0.416434	0.380018	0.382741	0.352001	0.402049	0.383349	0.420367	0.384116	0.381037	0.324189
45000000	0.690577	0.643642	0.780707	0.742205	0.811881	0.650829	0.755535	0.649944	0.840286	0.753777	0.758805	0.640772
50000000	0.523614	0.412115	0.469028	0.450883	0.526178	0.404065	0.51362	0.417918	0.575055	0.447198	0.53085	0.380806
55000000	0.533224	0.516988	0.541612	0.538046	0.541691	0.461195	0.566708	0.551615	0.562628	0.516811	0.528211	0.421887
60000000	0.574294	0.546584	0.617506	0.579414	0.550769	0.491138	0.50141	0.569664	0.667123	0.552358	0.544699	0.453815
65000000	0.609722	0.580876	0.537134	0.548921	0.525432	0.433079	0.614688	0.663036	0.600851	0.488616	0.546253	0.337318
70000000	0.444144	0.417467	0.480523	0.460424	0.501231	0.401336	0.464269	0.46951	0.568383	0.457574	0.469852	0.459861
75000000	0.656046	0.593586	0.615971	0.662715	0.653028	0.534678	0.614398	0.635424	0.73213	0.6007	0.612086	0.528901
80000000	0.507312	0.512644	0.458619	0.507959	0.492707	0.457913	0.504866	0.451115	0.548934	0.502638	0.512319	0.38686
85000000	0.432957	0.408054	0.466437	0.468153	0.447401	0.402438	0.452464	0.453379	0.503541	0.439939	0.465986	0.396772
90000000	0.344467	0.323845	0.372032	0.361351	0.345538	0.305623	0.342052	0.343965	0.395702	0.340522	0.358725	0.291608
95000000	0.332249	0.343618	0.371813	0.351211	0.344647	0.302705	0.348486	0.34294	0.38829	0.339963	0.355872	0.297398
100000000	0.343598	0.311072	0.400418	0.375542	0.350888	0.329149	0.357523	0.386511	0.400681	0.35997	0.397461	0.32464
105000000	0.480641	0.475696	0.852361	0.555117	0.535719	0.415575	0.569081	0.578849	0.458327	0.60464	0.529707	0.588229
110000000	0.278347	0.269569	0.384288	0.295126	0.286555	0.249055	0.294865	0.370116	0.322853	0.278528	0.302155	0.323197
115000000	0.295734	0.285868	0.383302	0.306518	0.306361	0.252388	0.290072	0.369501	0.344108	0.292243	0.312543	0.306946
120000000	0.401625	0.368263	0.437118	0.421668	0.409283	0.351032	0.394261	0.473093	0.458737	0.389301	0.422016	0.358976
125000000	0.352072	0.321448	0.384538	0.339858	0.337922	0.327669	0.366566	0.363664	0.417953	0.370785	0.373488	0.285745
130000000	0.395325	0.364779	0.421957	0.401087	0.420414	0.357154	0.393641	0.405353	0.454435	0.389281	0.413154	0.372995
135000000	0.443847	0.435898	0.443755	0.441047	0.453697	0.374997	0.428907	0.431628	0.496322	0.418192	0.441101	0.366179
140000000	0.363871	0.347426	0.44474	0.377472	0.357804	0.338097	0.38324	0.366911	0.428613	0.386043	0.390498	0.331256
145000000	0.379233	0.360315	0.409632	0.413071	0.421681	0.351611	0.402184	0.422491	0.447964	0.393622	0.418201	0.352531
150000000	0.381932	0.408909	0.428967	0.418297	0.406193	0.349582	0.399482	0.405998	0.46471	0.395973	0.416277	0.357657
155000000	0.460731	0.409371	0.467628	0.495484	0.429992	0.396843	0.457546	0.424293	0.512574	0.448866	0.469341	0.368209
160000000	0.335319	0.316146	0.36047	0.340033	0.320084	0.287568	0.328231	0.315559	0.357428	0.312562	0.330072	0.286781
165000000	0.365227	0.341967	0.422962	0.370525	0.365656	0.320299	0.366786	0.383698	0.414651	0.370737	0.373091	0.313511
170000000	0.361914	0.346153	0.402917	0.379341	0.375517	0.32482	0.367456	0.375065	0.40984	0.36397	0.368481	0.3188
175000000	0.505867	0.484236	0.550918	0.485758	0.521081	0.420443	0.472318	0.526718	0.535521	0.460754	0.467695	0.423432
180000000	0.341547	0.326956	0.378318	0.363078	0.351138	0.306354	0.343045	0.355235	0.388423	0.333066	0.372853	0.304029
185000000	0.332758	0.306977	0.362116	0.345578	0.335341	0.302399	0.339209	0.347334	0.386367	0.333186	0.357025	0.291199
190000000	0.374345	0.353506	0.423947	0.380351	0.381496	0.335042	0.368221	0.390024	0.426768	0.365773	0.392874	0.327711
195000000	0.335413	0.327448	0.366435	0.348383	0.330451	0.29254	0.331266	0.34693	0.376472	0.318593	0.358143	0.292811
200000000	0.273365	0.268687	0.302128	0.286676	0.2843	0.241565	0.280214	0.280363	0.321145	0.269621	0.29097	0.242636
205000000	0.632283	0.662588	0.831796	0.715916	0.696882	0.515775	0.681026	0.554086	0.619355	0.747492	0.705827	0.579957
210000000	0.335773	0.342452	0.385082	0.365616	0.358905	0.303377	0.333706	0.351523	0.398041	0.335199	0.345501	0.305329
215000000	0.179906	0.182027	0.196855	0.187471	0.189206	0.166309	0.181064	0.186235	0.214967	0.186063	0.20419	0.15305
220000000	0.183834	0.196342	0.197424	0.185826	0.188075	0.165009	0.184938	0.18902	0.20986	0.183084	0.194285	0.224835
225000000	0.290122	0.292768	0.303298	0.308763	0.295553	0.268244	0.309377	0.271159	0.336267	0.306889	0.308428	0.305997
230000000	0.3565	0.33965	0.40275	0.377189	0.374239	0.324855	0.357576	0.364125	0.415988	0.354727	0.372506	0.317206
235000000	0.305447	0.27789	0.313822	0.303892	0.312997	0.268243	0.294737	0.304151	0.327962	0.293028	0.304327	0.24768
240000000	0.38518	0.353607	0.410375	0.394858	0.404979	0.344419	0.39513	0.391218	0.438127	0.378186	0.40408	0.323963
245000000	0.375239	0.345384	0.418169	0.392623	0.371085	0.336429	0.38637	0.374366	0.412748	0.375963	0.395253	0.312616
250000000	0.365909	0.342696	0.392547	0.377304	0.377512	0.320497	0.356379	0.374521	0.418468	0.351662	0.36968	0.31506
255000000	0.411937	0.386944	0.472596	0.442617	0.427852	0.367449	0.431307	0.449333	0.497213	0.416218	0.445665	0.361343
260000000	0.345461	0.325859	0.396562	0.366408	0.34633	0.305694	0.362302	0.366898	0.388994	0.341407	0.371259	0.319427
265000000	0.314981	0.281872	0.342585	0.323053	0.3205	0.281128	0.315972	0.319168	0.351539	0.297259	0.322049	0.275859
270000000	0.275004	0.256726	0.287995	0.288284	0.280205	0.252844	0.283201	0.27527	0.316687	0.270926	0.287534	0.241256
275000000	0.218494	0.202421	0.24289	0.220593	0.215222	0.193836	0.215169	0.218764	0.255123	0.212735	0.237753	0.189863
280000000	0.327062	0.310013	0.356041	0.349783	0.33574	0.29383	0.337327	0.341926	0.387685	0.332825	0.357619	0.289698
285000000	0.268682	0.242083	0.279545	0.266061	0.275234	0.2401	0.269658	0.272507	0.299776	0.257078	0.275658	0.229573
290000000	0.173796	0.170299	0.193086	0.192217	0.182862	0.167851	0.184243	0.178616	0.202664	0.17826	0.194084	0.157093
295000000	0.130725	0.129303	0.14548	0.136601	0.136031	0.123084	0.127882	0.135903	0.150677	0.126306	0.145367	0.115436
300000000	0.220114	0.211441	0.235676	0.234639	0.232677	0.198994	0.21346	0.224768	0.254682	0.210345	0.240547	0.196695
305000000	0.206982	0.212312	0.238288	0.21971	0.212997	0.189665	0.215513	0.214872	0.244834	0.204331	0.241445	0.184372
310000000	0.282546	0.258166	0.300151	0.293775	0.28501	0.244671	0.286499	0.29048	0.31072	0.277961	0.300897	0.248366
315000000	0.268817	0.249499	0.291195	0.26557	0.27418	0.242315	0.286013	0.281044	0.318735	0.273808	0.287755	0.246308
320000000	0.225838	0.205561	0.242274	0.232662	0.227757	0.209955	0.227365	0.229542	0.261169	0.220598	0.247161	0.195071
325000000	0.28819	0.257686	0.306936	0.288819	0.297739	0.248984	0.279087	0.294798	0.316079	0.2823	0.309653	0.254713
330000000	0.301538	0.28066	0.33362	0.308875	0.321364	0.283776	0.314231	0.315498	0.348648	0.301198	0.32616	0.265349
335000000	0.289076	0.269835	0.30585	0.281001	0.297959	0.239808	0.266139	0.294349	0.328941	0.266447	0.318215	0.248911
340000000	0.345537	0.301514	0.357621	0.355715	0.341836	0.299965	0.340692	0.335899	0.397581	0.333192	0.37071	0.301091
345000000	0.380576	0.384295	0.407115	0.339364	0.411525	0.320302	0.333182	0.39446	0.459899	0.334209	0.401527	0.335101
350000000	0.27446	0.265405	0.293814	0.197459	0.280041	0.172888	0.18991	0.277826	0.320852	0.188492	0.290571	0.239096
355000000	0.27581	0.265137	0.303657	0.299353	0.290873	0.257307	0.282573	0.286294	0.330435	0.283603	0.30807	0.242245
360000000	0.250199	0.240124	0.261605	0.250397	0.258857	0.23156	0.248202	0.253386	0.291843	0.250707	0.268545	0.221424
365000000	0.255372	0.243542	0.27701	0.265586	0.261255	0.228981	0.25061	0.260438	0.295959	0.243433	0.275246	0.224294
370000000	0.33518	0.312732	0.321777	0.350718	0.335903	0.297631	0.345087	0.314966	0.382847	0.329119	0.32959	0.274106
375000000	0.346403	0.318928	0.364783	0.351005	0.351846	0.304076	0.348171	0.351375	0.399426	0.350605	0.361477	0.295019
380000000	0.346631	0.331702	0.381551	0.368878	0.361535	0.320472	0.362683	0.358887	0.4089	0.351438	0.380939	0.306094
385000000	0.358674	0.331719	0.381165	0.380286	0.365675	0.322672	0.355851	0.370881	0.413795	0.348995	0.378485	0.308414
390000000	0.358766	0.32494	0.378482	0.364705	0.362638	0.315905	0.339847	0.364898	0.408628	0.346894	0.381739	0.303907
395000000	0.29635	0.275354	0.332623	0.314555	0.302559	0.276186	0.299731	0.306548	0.354842	0.303889	0.327815	0.258982
400000000	0.365598	0.343585	0.406066	0.373334	0.362063	0.330357	0.375055	0.36925	0.418287	0.358952	0.388296	0.315983
405000000	0.296006	0.283936	0.326941	0.309483	0.303233	0.272284	0.293967	0.307755	0.344313	0.288703	0.327927	0.255449
410000000	0.343053	0.32419	0.377297	0.358069	0.34204	0.3067	0.355948	0.360223	0.389305	0.33454	0.370639	0.300917
415000000	0.404279	0.383446	0.435214	0.428056	0.420744	0.363628	0.41047	0.422538	0.462825	0.412942	0.420886	0.356618
420000000	0.4834	0.440487	0.487094	0.509488	0.501307	0.43226	0.493257	0.505375	0.54452	0.479101	0.477009	0.4318
425000000	0.452233	0.412505	0.497606	0.484633	0.467145	0.41038	0.470272	0.471141	0.515586	0.455298	0.500129	0.406925
430000000	0.345185	0.315171	0.348477	0.349203	0.35839	0.302613	0.342219	0.348514	0.390803	0.334145	0.376203	0.295114
435000000	0.36319	0.32956	0.3762	0.383359	0.377068	0.325743	0.365643	0.379927	0.426734	0.366875	0.399496	0.327837
440000000	0.390414	0.358515	0.419124	0.40437	0.393754	0.345961	0.386619	0.389935	0.441705	0.389337	0.410623	0.338644
445000000	0.324973	0.312183	0.366937	0.341901	0.337466	0.299604	0.331971	0.345852	0.390731	0.319852	0.353367	0.290855
450000000	0.460027	0.421763	0.507794	0.473573	0.463774	0.412608	0.460355	0.464912	0.528009	0.44909	0.494924	0.40123
455000000	0.43235	0.427444	0.475077	0.444615	0.444321	0.393036	0.442079	0.447042	0.499818	0.43472	0.454598	0.342267
460000000	0.395175	0.370393	0.417356	0.453484	0.398167	0.37284	0.412191	0.408904	0.450135	0.418246	0.378416	0.359283
465000000	0.355195	0.358892	0.388006	0.386662	0.367536	0.317413	0.373986	0.376385	0.394335	0.364019	0.362252	0.293863
470000000	0.379932	0.289725	0.337837	0.327322	0.386824	0.279211	0.307513	0.40209	0.347198	0.312298	0.400093	0.262356
475000000	0.368524	0.350829	0.403757	0.380597	0.390354	0.32552	0.366539	0.38399	0.431437	0.356915	0.399271	0.332042
480000000	0.346396	0.269245	0.310129	0.356638	0.359726	0.308101	0.349372	0.364161	0.390304	0.342265	0.312429	0.307563
485000000	0.324579	0.323477	0.366745	0.342535	0.336579	0.313885	0.351648	0.330749	0.425816	0.35123	0.352099	0.313483
490000000	0.315227	0.298964	0.355676	0.343076	0.325177	0.359047	0.41279	0.334941	0.452267	0.394634	0.339979	0.352457
495000000	0.342619	0.311655	0.372465	0.329968	0.355493	0.310706	0.347419	0.354943	0.407978	0.336045	0.360475	0.294156
500000000	0.386797	0.328985	0.384132	0.3644	0.395657	0.350714	0.396426	0.394051	0.454362	0.393516	0.373597	0.390376
505000000	0.330033	0.2732	0.318855	0.299566	0.338752	0.292952	0.333651	0.340014	0.384706	0.318182	0.31728	0.303659
510000000	0.329713	0.305759	0.35059	0.351396	0.349563	0.341872	0.341027	0.34234	0.410734	0.335853	0.335978	0.321134
515000000	0.246605	0.180487	0.205321	0.197305	0.32183	0.284174	0.315668	0.316023	0.35843	0.318796	0.202088	0.273087
520000000	0.0592094	0.0772557	0.0657736	0.063204	0.306593	0.264333	0.297374	0.302954	0.334337	0.289837	0.0812279	0.269625
525000000	0.300796	0.286796	0.333886	0.317334	0.374407	0.319194	0.35756	0.369308	0.423445	0.351668	0.324008	0.31955
530000000	0.45748	0.424116	0.517455	0.480536	0.477991	0.431893	0.469515	0.481446	0.558671	0.472132	0.481788	0.410271
535000000	0.415273	0.373467	0.437497	0.415042	0.406173	0.361434	0.392837	0.412937	0.461499	0.389085	0.406356	0.351672
540000000	0.40885	0.378233	0.464956	0.440752	0.427704	0.366089	0.420027	0.432462	0.48214	0.413786	0.430776	0.368439
545000000	0.534492	0.475591	0.525406	0.545547	0.568922	0.465401	0.53689	0.590538	0.597043	0.538965	0.536215	0.482829
550000000	0.466528	0.428668	0.449365	0.494454	0.534316	0.456111	0.53078	0.572853	0.592401	0.533552	0.49303	0.457899
555000000	0.46406	0.423229	0.518488	0.489255	0.476434	0.418266	0.483627	0.485284	0.545446	0.487931	0.497745	0.419635
560000000	0.475053	0.457888	0.524434	0.497789	0.562821	0.449721	0.503852	0.484353	0.583693	0.492111	0.542706	0.454651
565000000	0.35067	0.348306	0.423496	0.408232	0.41961	0.356977	0.374213	0.40356	0.464968	0.369782	0.398743	0.358547
570000000	0.357207	0.355088	0.394088	0.419264	0.402679	0.33017	0.365123	0.36635	0.420451	0.359851	0.373637	0.320726
575000000	0.422349	0.379913	0.462698	0.466446	0.448725	0.372387	0.427098	0.434157	0.47906	0.416026	0.445232	0.366711
580000000	0.417806	0.309825	0.402368	0.389095	0.420877	0.356862	0.384793	0.429657	0.481043	0.382952	0.434791	0.372846
585000000	0.413191	0.41215	0.517819	0.469146	0.413227	0.35857	0.468405	0.416643	0.460069	0.45999	0.425481	0.377691
590000000	0.366686	0.329126	0.403602	0.3821	0.376751	0.31865	0.350874	0.375688	0.420279	0.34393	0.392157	0.335661
595000000	0.304675	0.26864	0.334688	0.348128	0.314808	0.280553	0.295833	0.310435	0.353552	0.292786	0.334666	0.31571
600000000	0.445108	0.347223	0.484459	0.458028	0.380758	0.336229	0.41384	0.456789	0.428241	0.410338	0.436146	0.358163
605000000	0.404148	0.180433	0.42836	0.405601	0.34846	0.289248	0.403335	0.404848	0.384756	0.401429	0.404968	0.284891
610000000	0.424322	0.357774	0.475408	0.433139	0.417371	0.339779	0.433651	0.428158	0.437382	0.41784	0.432166	0.353199
615000000	0.419378	0.374807	0.446322	0.374627	0.423799	0.37067	0.415322	0.428603	0.466219	0.407766	0.423791	0.373478
620000000	0.459354	0.341788	0.491966	0.393386	0.364667	0.31538	0.382237	0.460014	0.402277	0.372749	0.394578	0.330657
625000000	0.375455	0.337555	0.416479	0.404471	0.365695	0.304756	0.372237	0.390124	0.396107	0.384542	0.387693	0.33104
630000000	0.322074	0.315378	0.35085	0.395744	0.368079	0.332341	0.370839	0.333177	0.412336	0.360506	0.383732	0.321746
635000000	0.383828	0.350974	0.423199	0.404998	0.3913	0.355351	0.389858	0.392172	0.455902	0.390004	0.405195	0.343351
640000000	0.549279	0.503536	0.596843	0.571774	0.57189	0.507171	0.552666	0.57033	0.630138	0.544322	0.575104	0.496591
645000000	0.420965	0.390868	0.457149	0.451062	0.432283	0.38056	0.427305	0.44256	0.500439	0.424668	0.461671	0.373568
650000000	0.378502	0.357949	0.400122	0.384201	0.380923	0.310741	0.383889	0.383943	0.397923	0.373596	0.395963	0.327718
655000000	0.44275	0.398801	0.474144	0.464409	0.454364	0.399436	0.441619	0.451115	0.514025	0.436632	0.459888	0.382145
660000000	0.495003	0.439054	0.50955	0.497905	0.507614	0.438658	0.487943	0.510469	0.556573	0.48199	0.503356	0.426472
665000000	0.43776	0.415682	0.478939	0.463722	0.442696	0.398683	0.45307	0.65275	0.520015	0.455645	0.475733	0.391526
670000000	0.490977	0.458113	0.549606	0.504337	0.495936	0.443226	0.493924	0.39821	0.56546	0.495808	0.513331	0.444373
675000000	0.573233	0.512044	0.602322	0.598521	0.536132	0.487136	0.573888	0.551164	0.655185	0.571327	0.589879	0.505728
680000000	0.489675	0.426523	0.523393	0.503514	0.509466	0.404783	0.497377	0.496003	0.551818	0.491885	0.524388	0.421238
685000000	0.530065	0.504545	0.578769	0.571896	0.57853	0.487025	0.563705	0.547803	0.631495	0.543173	0.682572	0.488544
690000000	0.392317	0.390862	0.541072	0.523829	0.446724	0.352833	0.517999	0.411578	0.586448	0.503114	0.519871	0.435143
695000000	0.386358	0.358119	0.497667	0.486762	0.481238	0.338221	0.466036	0.391146	0.524995	0.456413	0.477844	0.400687
700000000	0.392024	0.37086	0.520262	0.495072	0.470947	0.356502	0.491491	0.406395	0.55702	0.490128	0.492483	0.422746
705000000	0.458986	0.422487	0.534999	0.506608	0.50663	0.397035	0.485416	0.453795	0.559992	0.47913	0.48403	0.422729
710000000	0.552914	0.530469	0.667751	0.641773	0.622975	0.549941	0.628257	0.575799	0.720474	0.609364	0.588487	0.485809
715000000	0.357605	0.38725	0.481536	0.46392	0.509328	0.379891	0.455068	0.407362	0.532132	0.450444	0.387048	0.338837
720000000	0.366895	0.338381	0.475257	0.455196	0.454801	0.398774	0.44885	0.377922	0.505101	0.432712	0.39745	0.323617
725000000	0.475122	0.436013	0.569541	0.485699	0.399674	0.312775	0.450257	0.495901	0.53504	0.45921	0.475697	0.419735
730000000	0.488081	0.464296	0.748524	0.493951	0.46938	0.398587	0.476181	0.501865	0.530267	0.464938	0.489182	0.396993
735000000	0.448673	0.35415	0.567623	0.453021	0.38743	0.404982	0.392491	0.474932	0.426421	0.380989	0.445914	0.373616
740000000	0.774155	0.580842	0.76189	0.678764	0.647532	0.671027	0.649101	0.74823	0.813987	0.633973	0.708975	0.58886
745000000	0.529226	0.39937	0.541077	0.418504	0.367976	0.328064	0.427621	0.39865	0.420096	0.404119	0.386677	0.34879
750000000	0.616911	0.585748	0.636444	0.642145	0.71531	0.562239	0.619632	0.636711	0.698777	0.616768	0.703754	0.54372
755000000	0.711282	0.804975	0.606315	0.497946	0.500412	0.726943	0.463135	0.746609	0.924203	0.457144	0.751618	0.390187
760000000	0.569533	0.554442	0.353591	0.532177	0.561241	0.578055	0.560225	0.614544	0.635725	0.533588	0.576991	0.504753
765000000	0.704576	0.570035	0.686469	0.669188	0.701085	0.548331	0.616809	0.753558	0.804966	0.738423	0.754505	0.564372
770000000	0.762329	0.6961	0.781629	0.696328	0.524056	0.673314	0.788344	0.76902	0.754251	0.730545	0.661931	0.573686
775000000	0.866569	0.800896	0.901182	0.777411	0.751929	0.726404	0.815501	0.892269	1	0.838031	0.814915	0.68232
780000000	0.675884	0.63701	0.702996	0.693652	0.678743	0.589435	0.581969	0.697568	0.692028	0.572204	0.666115	0.586306
785000000	0.640135	0.671689	0.678163	0.753518	0.699244	0.625356	0.76263	0.686048	0.779077	0.761324	0.716942	0.513847
790000000	0.661063	0.594653	0.618101	0.627317	0.616382	0.534019	0.675315	0.676568	0.707944	0.661584	0.690717	0.480383
795000000	0.825376	0.674147	0.878525	0.752104	0.60894	0.627169	0.719398	0.86405	0.756281	0.692609	0.741926	0.520405
800000000	0.668205	0.600803	0.685546	0.697634	0.700874	0.58808	0.698743	0.670628	0.730514	0.714106	0.734784	0.508716
805000000	0.502625	0.511634	0.531174	0.495608	0.627333	0.469763	0.669941	0.449098	0.609295	0.643843	0.697891	0.536003
810000000	0.797257	0.722244	0.808818	0.785209	0.789062	0.700567	0.550324	0.777316	0.893595	0.537146	0.781339	0.654223
815000000	1	0.726784	1	1	1	0.873921	1	1	0.895781	1	0.971095	0.832045
820000000	0.828994	0.809151	0.779802	0.743683	0.881319	0.660419	0.754711	0.915141	0.970377	0.732161	0.760363	0.71404
825000000	0.446441	0.592423	0.570946	0.646413	0.419993	0.271205	0.313578	0.608888	0.860258	0.299424	0.540949	0.558823
830000000	0.506759	0.547144	0.700985	0.670134	0.516111	0.565426	0.650277	0.703392	0.610886	0.634469	0.665448	0.584321

## Sheet: 3D
	Apogee	Bacanora	Bobwhite	Boregar	Cadenza	KWS Kielder	Maris-Huntsman	Pavon-76	Renan	Riband	Watkins 141	Watkins 777
5000000	0.326024	0.412424	0.356429	1	0.316845	0.304101	0.253952	0.365515	1	0.249467	0.351043	0.334565
10000000	0.963361	0.896466	0.921624	0.876342	1	0.88088	0.507853	0.881358	0.762104	0.889336	0.820936	0.870414
15000000	0.902142	0.904032	0.895528	0.745165	0.885702	0.921546	0.890776	0.915262	0.672175	0.878095	0.905131	0.90552
20000000	0.946699	0.969964	0.963381	0.620592	0.942829	0.95692	0.92016	0.97278	0.696062	0.936724	0.836151	0.962855
25000000	0.678494	0.735145	0.710568	0.502231	0.666227	0.663899	0.668446	0.676528	0.496281	0.682651	0.619039	0.693743
30000000	0.822358	0.898123	0.845147	0.673618	0.826454	0.783548	0.806167	0.870172	0.60307	0.846525	0.823683	0.821742
35000000	0.66509	0.705482	0.718891	0.569259	0.646166	0.676972	0.661235	0.676161	0.496815	0.66182	0.690773	0.680942
40000000	0.589823	0.600819	0.618517	0.496359	0.577486	0.586219	0.577658	0.602957	0.434117	0.578395	0.603402	0.594078
45000000	0.681407	0.706624	0.699617	0.571591	0.682926	0.680105	0.699276	0.715505	0.514062	0.688144	0.674087	0.70581
50000000	0.747396	0.741957	0.768138	0.612049	0.729442	0.739853	0.723193	0.749249	0.549284	0.732202	0.707339	0.755445
55000000	0.452051	0.475754	0.475358	0.382345	0.443792	0.449744	0.433436	0.454266	0.333179	0.446852	0.439667	0.453209
60000000	0.48573	0.499635	0.50134	0.392993	0.477654	0.475439	0.465287	0.493223	0.352896	0.47125	0.462445	0.503759
65000000	0.476009	0.490989	0.49868	0.403274	0.465802	0.479591	0.461731	0.473135	0.355403	0.478444	0.46424	0.486288
70000000	0.484735	0.502165	0.508377	0.403149	0.474946	0.485385	0.464005	0.475298	0.358804	0.470961	0.464904	0.484098
75000000	0.39396	0.411877	0.420235	0.339195	0.38602	0.403588	0.392292	0.394899	0.292904	0.384099	0.393673	0.409106
80000000	0.388468	0.406707	0.410424	0.329119	0.394085	0.396051	0.389788	0.393629	0.287913	0.385851	0.39836	0.403468
85000000	0.502144	0.543027	0.536621	0.429418	0.509455	0.519823	0.503759	0.513757	0.379277	0.509231	0.503003	0.533227
90000000	0.454029	0.479091	0.505331	0.392163	0.450069	0.470434	0.457899	0.458185	0.346139	0.448817	0.45633	0.471802
95000000	0.5024	0.522892	0.527774	0.424129	0.49707	0.503095	0.507113	0.512776	0.380722	0.50005	0.49342	0.519553
100000000	0.407051	0.41722	0.433171	0.33016	0.4045	0.410904	0.402206	0.412971	0.30367	0.395377	0.396572	0.421694
105000000	0.510616	0.503947	0.520952	0.407747	0.508853	0.503538	0.489045	0.497879	0.368219	0.485334	0.495628	0.515141
110000000	0.423743	0.455667	0.436005	0.349907	0.412967	0.423949	0.413393	0.424277	0.316494	0.403578	0.413912	0.442584
115000000	0.484044	0.496696	0.502161	0.400044	0.482823	0.496621	0.46972	0.48758	0.361177	0.478824	0.471961	0.503381
120000000	0.39097	0.397722	0.418369	0.327509	0.34897	0.409596	0.379436	0.382515	0.298899	0.379233	0.376732	0.375773
125000000	0.573469	0.582813	0.589017	0.465844	0.560044	0.567946	0.543908	0.584107	0.414244	0.543116	0.537791	0.587827
130000000	0.38012	0.39079	0.400067	0.310353	0.371664	0.381765	0.372924	0.387716	0.277297	0.36768	0.369757	0.391089
135000000	0.441557	0.453437	0.463856	0.359846	0.426444	0.437231	0.435611	0.437352	0.327279	0.438521	0.426822	0.444382
140000000	0.38531	0.403388	0.405022	0.31791	0.379846	0.373265	0.372931	0.385214	0.278372	0.371798	0.370896	0.397794
145000000	0.489309	0.512612	0.530834	0.41793	0.48923	0.504398	0.493831	0.491462	0.375544	0.502035	0.490001	0.500667
150000000	0.387549	0.417065	0.401602	0.322286	0.37415	0.38953	0.367296	0.387376	0.282487	0.371491	0.383515	0.387839
155000000	0.369231	0.3921	0.37911	0.308291	0.362892	0.366699	0.354895	0.362646	0.270152	0.369062	0.363195	0.383358
160000000	0.378826	0.404215	0.395264	0.320504	0.378629	0.383396	0.370865	0.38576	0.283906	0.37523	0.363913	0.386484
165000000	0.422538	0.41104	0.423652	0.33063	0.378972	0.399359	0.392849	0.397938	0.28928	0.382749	0.387636	0.410333
170000000	0.3759	0.396876	0.395544	0.316269	0.365068	0.376168	0.368018	0.373252	0.274697	0.370534	0.375164	0.383764
175000000	0.500101	0.538786	0.517078	0.423238	0.497052	0.510558	0.489337	0.510375	0.370836	0.489467	0.474919	0.528486
180000000	0.454042	0.45592	0.478375	0.377036	0.434853	0.450435	0.443864	0.448229	0.338921	0.430006	0.431062	0.456932
185000000	0.394639	0.40204	0.414782	0.32893	0.392615	0.407136	0.392897	0.390689	0.283921	0.38893	0.39477	0.402421
190000000	0.321628	0.317871	0.326662	0.267453	0.311036	0.32016	0.313127	0.322699	0.235192	0.312593	0.32357	0.323866
195000000	0.229044	0.250063	0.243716	0.193758	0.22754	0.23371	0.227745	0.226247	0.171451	0.224213	0.246532	0.23682
200000000	0.288306	0.304069	0.296925	0.246787	0.287253	0.296551	0.284532	0.294147	0.221417	0.280695	0.283275	0.285633
205000000	0.225563	0.242669	0.247443	0.197999	0.224457	0.232726	0.233404	0.23148	0.177718	0.222727	0.247206	0.238352
210000000	0.264498	0.291074	0.28553	0.22883	0.264995	0.272519	0.274901	0.272914	0.210232	0.268915	0.291381	0.292145
215000000	0.270515	0.293647	0.281653	0.22644	0.259628	0.267801	0.245455	0.260667	0.197788	0.255039	0.284913	0.273262
220000000	0.250894	0.259435	0.264941	0.21004	0.244161	0.263882	0.244135	0.254023	0.184828	0.245999	0.267973	0.26021
225000000	0.219478	0.231568	0.231073	0.190626	0.219361	0.235577	0.219897	0.213007	0.164881	0.208954	0.23669	0.230347
230000000	0.290236	0.30793	0.306992	0.242624	0.286934	0.301938	0.289039	0.298038	0.218097	0.280099	0.304044	0.300218
235000000	0.331929	0.350835	0.349358	0.273702	0.328666	0.345268	0.328431	0.334973	0.247937	0.321691	0.371981	0.370759
240000000	0.301588	0.333705	0.308053	0.255818	0.297611	0.304461	0.297984	0.303184	0.218165	0.297134	0.322914	0.306354
245000000	0.240285	0.291432	0.24199	0.200592	0.225548	0.253221	0.234223	0.233587	0.171104	0.232824	0.24732	0.237738
250000000	0.316722	0.335163	0.322979	0.261388	0.321528	0.322922	0.311488	0.313967	0.226589	0.321221	0.33867	0.317883
255000000	0.440549	0.45635	0.457696	0.361116	0.434915	0.452527	0.436634	0.439287	0.328548	0.443643	0.446576	0.442801
260000000	0.257067	0.282049	0.282137	0.203516	0.257227	0.270091	0.249132	0.252315	0.186144	0.231441	0.275382	0.257594
265000000	0.339335	0.347948	0.356392	0.291753	0.343447	0.352813	0.334881	0.337141	0.254542	0.331408	0.356741	0.351407
270000000	0.316366	0.338064	0.322271	0.256609	0.311972	0.31775	0.311468	0.316238	0.226129	0.307952	0.335713	0.33312
275000000	0.315086	0.329756	0.326109	0.259093	0.297726	0.313199	0.298324	0.303903	0.221703	0.310372	0.322588	0.312282
280000000	0.417132	0.422483	0.407393	0.336282	0.39838	0.417836	0.393002	0.40463	0.296442	0.403	0.409402	0.41169
285000000	0.340304	0.338009	0.349661	0.275434	0.334521	0.34656	0.337783	0.339769	0.248225	0.327416	0.345498	0.350581
290000000	0.355926	0.371255	0.374562	0.303294	0.356321	0.367312	0.362261	0.363664	0.259676	0.361679	0.383954	0.366213
295000000	0.409258	0.410339	0.425588	0.334291	0.390391	0.410328	0.396523	0.401331	0.302022	0.384515	0.414869	0.413575
300000000	0.340724	0.372305	0.357623	0.284498	0.33331	0.342621	0.337014	0.340682	0.250292	0.331858	0.350498	0.342736
305000000	0.467875	0.464387	0.475105	0.400313	0.449249	0.4589	0.44899	0.456837	0.340366	0.451102	0.471702	0.477695
310000000	0.46583	0.494832	0.492129	0.382282	0.457121	0.46878	0.464744	0.477393	0.345247	0.457029	0.456655	0.485938
315000000	0.360513	0.371732	0.374302	0.299449	0.348822	0.370731	0.364719	0.355356	0.271666	0.354347	0.367827	0.370827
320000000	0.344618	0.361354	0.365102	0.2907	0.331808	0.354665	0.346395	0.348176	0.253981	0.340797	0.352016	0.34985
325000000	0.404237	0.42018	0.424256	0.337979	0.393738	0.410734	0.389541	0.407953	0.300654	0.39535	0.421906	0.416315
330000000	0.37592	0.388513	0.403829	0.325642	0.368119	0.396243	0.379105	0.381323	0.290434	0.374192	0.393138	0.385664
335000000	0.371593	0.382964	0.395011	0.315235	0.37298	0.380005	0.360324	0.37368	0.271464	0.359029	0.38416	0.385461
340000000	0.411293	0.441093	0.464213	0.348665	0.404327	0.430248	0.413854	0.412504	0.315204	0.419598	0.42225	0.419828
345000000	0.333942	0.339528	0.344161	0.270899	0.335621	0.334466	0.315793	0.327111	0.240908	0.312044	0.336204	0.343942
350000000	0.441089	0.455184	0.449769	0.366541	0.413553	0.454728	0.425885	0.425181	0.326069	0.42625	0.445667	0.455028
355000000	0.405771	0.409843	0.418489	0.336136	0.387617	0.405311	0.391598	0.402436	0.294381	0.398695	0.405462	0.416938
360000000	0.398312	0.424672	0.425165	0.335023	0.40292	0.412143	0.399721	0.412818	0.293767	0.406141	0.414222	0.423561
365000000	0.491454	0.506809	0.522326	0.409662	0.473887	0.501375	0.486785	0.490392	0.366552	0.480126	0.490201	0.510211
370000000	0.3436	0.368024	0.364945	0.281675	0.33163	0.345688	0.337182	0.346699	0.251517	0.331001	0.345096	0.358166
375000000	0.494471	0.511257	0.526228	0.417719	0.481759	0.497247	0.487126	0.497968	0.370481	0.485575	0.492793	0.508375
380000000	0.387559	0.408568	0.425231	0.33713	0.390646	0.392583	0.392523	0.39194	0.290342	0.391548	0.415295	0.397482
385000000	0.476808	0.495856	0.511815	0.401772	0.470425	0.487437	0.463157	0.477854	0.358355	0.481756	0.482944	0.488024
390000000	0.379256	0.391605	0.400957	0.310599	0.370952	0.370368	0.367364	0.377488	0.277224	0.367584	0.386803	0.386603
395000000	0.393231	0.404241	0.391142	0.313067	0.39435	0.38537	0.373229	0.38673	0.287471	0.379458	0.403385	0.404153
400000000	0.399887	0.41916	0.415233	0.334616	0.390047	0.401474	0.396801	0.404655	0.295875	0.379555	0.414501	0.409298
405000000	0.523276	0.522515	0.541049	0.410313	0.506556	0.516035	0.49683	0.5151	0.380781	0.50178	0.500564	0.536125
410000000	0.36658	0.399049	0.396117	0.314758	0.372652	0.378733	0.37163	0.3869	0.277338	0.374906	0.378528	0.399702
415000000	0.377841	0.398701	0.398273	0.327249	0.376587	0.38316	0.366661	0.388901	0.276244	0.371489	0.384174	0.389666
420000000	0.562012	0.573471	0.579067	0.46737	0.548776	0.553303	0.533478	0.556138	0.409979	0.545909	0.550391	0.57002
425000000	0.445451	0.455389	0.477686	0.37628	0.444976	0.454181	0.439543	0.441274	0.343289	0.435877	0.458203	0.451053
430000000	0.637031	0.689525	0.696858	0.525524	0.63873	0.628138	0.618336	0.652065	0.451255	0.642765	0.626978	0.670419
435000000	0.464785	0.486859	0.494594	0.395183	0.462112	0.471779	0.463762	0.483916	0.345385	0.467096	0.47678	0.48529
440000000	0.453488	0.466834	0.479142	0.383043	0.441205	0.460119	0.43365	0.468298	0.344472	0.450813	0.461144	0.468332
445000000	0.493154	0.505204	0.521471	0.40771	0.482904	0.494781	0.479469	0.497985	0.371443	0.488581	0.502463	0.498013
450000000	0.521928	0.539215	0.542425	0.418398	0.494302	0.501822	0.500899	0.513767	0.376719	0.505284	0.517094	0.518609
455000000	0.5219	0.527843	0.545353	0.447351	0.527158	0.527063	0.51694	0.52048	0.389126	0.510289	0.508574	0.536709
460000000	0.486209	0.501212	0.5074	0.409046	0.482728	0.489225	0.482277	0.489339	0.35997	0.472776	0.498666	0.508161
465000000	0.544677	0.553066	0.579855	0.448325	0.54576	0.539803	0.530642	0.562242	0.405771	0.534782	0.543249	0.578357
470000000	0.370166	0.389857	0.390385	0.301235	0.357376	0.365924	0.357224	0.367241	0.264796	0.365146	0.377936	0.376132
475000000	0.366391	0.387634	0.391488	0.305479	0.373814	0.365658	0.355378	0.378338	0.273245	0.35928	0.367981	0.384192
480000000	0.568606	0.585274	0.594958	0.467698	0.570566	0.57392	0.56841	0.591458	0.416243	0.55646	0.562636	0.584657
485000000	0.495602	0.532728	0.523836	0.424333	0.501053	0.501257	0.494235	0.499355	0.364826	0.494059	0.50159	0.50624
490000000	0.441979	0.4692	0.500299	0.383012	0.456085	0.459283	0.452946	0.451966	0.344231	0.453578	0.467283	0.470161
495000000	0.274387	0.288648	0.297092	0.23199	0.27551	0.280483	0.280499	0.280388	0.200767	0.263529	0.287604	0.287622
500000000	0.690247	0.690715	0.713813	0.57926	0.680557	0.691848	0.687213	0.714144	0.504899	0.671212	0.663843	0.70112
505000000	0.534883	0.558145	0.560346	0.450231	0.536211	0.542144	0.528839	0.550693	0.399181	0.526873	0.535982	0.550071
510000000	0.460653	0.473122	0.491973	0.391346	0.454135	0.467629	0.448293	0.463163	0.343108	0.450174	0.47218	0.477703
515000000	0.554526	0.581616	0.58768	0.473018	0.555732	0.569404	0.567599	0.546147	0.417293	0.558859	0.549141	0.592675
520000000	0.595744	0.590232	0.624655	0.498533	0.587665	0.602301	0.584473	0.593031	0.439304	0.579735	0.592857	0.603449
525000000	0.579625	0.607577	0.595246	0.474528	0.571863	0.587538	0.574981	0.590313	0.431302	0.572063	0.581593	0.588065
530000000	0.501275	0.506735	0.511683	0.403209	0.4806	0.489924	0.480796	0.497413	0.356805	0.482409	0.489914	0.501079
535000000	0.609958	0.617044	0.607251	0.491566	0.595045	0.604465	0.586956	0.587674	0.435136	0.591024	0.575148	0.614033
540000000	0.651912	0.650248	0.6489	0.510833	0.621707	0.631326	0.625041	0.670665	0.464064	0.627721	0.640417	0.654539
545000000	0.536484	0.555692	0.552639	0.429308	0.541161	0.535615	0.531842	0.537737	0.400855	0.528738	0.538879	0.555406
550000000	0.697201	0.692539	0.71606	0.583919	0.688036	0.693685	0.679732	0.710734	0.516716	0.677302	0.693566	0.694552
555000000	0.646426	0.762753	0.660777	0.540366	0.634243	0.652937	0.652446	0.650295	0.47562	0.639721	0.643591	0.654001
560000000	0.544184	0.56665	0.569263	0.455823	0.538508	0.546832	0.539376	0.546454	0.401748	0.534078	0.535906	0.56967
565000000	0.852867	0.882977	0.870139	0.709369	0.839654	0.850625	0.825656	0.851607	0.634652	0.829896	0.83967	0.865412
570000000	0.771944	0.79431	0.85107	0.734693	0.857172	0.815441	0.889685	0.783938	0.593606	0.878955	0.755212	0.775992
575000000	0.827524	0.570407	0.838354	0.675356	0.814447	0.825997	0.809723	0.567767	0.607441	0.802357	0.784842	0.553643
580000000	0.921881	0.899817	0.924214	0.760662	0.901305	0.922261	0.904377	0.92974	0.670684	0.916368	0.870262	0.916561
585000000	1	1	1	0.824979	0.983751	1	1	1	0.725596	1	1	1
590000000	0.7763	0.919016	0.815703	0.669268	0.816366	0.779309	0.778663	0.789072	0.585927	0.774558	0.783955	0.793078
595000000	0.859219	0.843569	0.835359	0.683139	0.774742	0.777261	0.820314	0.848771	0.617955	0.820716	0.804454	0.762449
600000000	0.955859	0.969332	0.877385	0.54412	0.624994	0.660275	0.599291	0.901573	0.495175	0.604719	0.78344	0.605646
605000000	0.675608	0.699487	0.698977	0.560579	0.648965	0.664351	0.654244	0.658563	0.491012	0.662738	0.67301	0.711437
610000000	0.883921	0.933976	0.944907	0.76714	0.9275	0.945371	0.946334	0.864332	0.694333	0.925496	0.911986	0.929979
615000000	0.641586	0.572583	0.581248	0.449589	0.567252	0.602164	0.588238	0.653618	0.483419	0.590674	0.556077	0.546784

## Sheet: 4A
	Apogee	Bacanora	Bobwhite	Boregar	Cadenza	KWS Kielder	Maris-Huntsman	Pavon-76	Renan	Riband	Watkins 141	Watkins 777
5000000	0.580703	0.582982	0.577464	0.647969	0.458597	0.561405	0.568385	0.52897	0.620845	0.577616	0.597076	0.570246
10000000	0.640791	0.614794	0.61533	0.733014	0.535561	0.636895	0.656283	0.578712	0.670747	0.625155	0.646627	0.649582
15000000	0.426554	0.426993	0.423308	0.48286	0.350886	0.424165	0.374467	0.38311	0.449515	0.363585	0.457499	0.454523
20000000	0.507545	0.529426	0.517668	0.567565	0.442156	0.525538	0.524056	0.466733	0.564728	0.505127	0.558688	0.535728
25000000	0.493052	0.486826	0.483265	0.520767	0.404326	0.453101	0.485308	0.442209	0.486577	0.455758	0.492897	0.488885
30000000	0.4961	0.475749	0.423563	0.431017	0.350824	0.471451	0.413873	0.393256	0.406991	0.398889	0.438726	0.479728
35000000	0.488573	0.498056	0.505344	0.563878	0.4105	0.508801	0.499539	0.450942	0.530237	0.49418	0.538609	0.529471
40000000	0.56368	0.573832	0.577921	0.624558	0.463478	0.560916	0.560933	0.516066	0.587596	0.536031	0.588857	0.588813
45000000	0.37098	0.374009	0.419857	0.412733	0.290956	0.353436	0.37576	0.334281	0.385375	0.359116	0.43636	0.436526
50000000	0.498079	0.478994	0.525512	0.563811	0.391639	0.499166	0.489243	0.454793	0.532676	0.476459	0.531464	0.520402
55000000	0.201221	0.217363	0.211643	0.234341	0.171977	0.211327	0.211822	0.186187	0.224858	0.204646	0.240044	0.225627
60000000	0.396948	0.38911	0.388076	0.429842	0.312837	0.389341	0.399327	0.360572	0.412273	0.384126	0.403805	0.40013
65000000	0.379523	0.375193	0.371558	0.414	0.307269	0.368481	0.386499	0.354711	0.393578	0.362483	0.383374	0.395673
70000000	0.35196	0.366753	0.348693	0.397974	0.286389	0.344331	0.359686	0.322732	0.366803	0.334817	0.36651	0.356376
75000000	0.311707	0.339486	0.325217	0.355404	0.257097	0.321897	0.32126	0.289997	0.32986	0.309197	0.341049	0.338622
80000000	0.318032	0.322755	0.324914	0.356876	0.263596	0.318542	0.328905	0.286115	0.339057	0.314568	0.348307	0.327438
85000000	0.306942	0.308393	0.315428	0.34366	0.254891	0.307193	0.305095	0.274218	0.322184	0.303377	0.31727	0.314823
90000000	0.306414	0.341224	0.328514	0.376013	0.27447	0.325188	0.323547	0.308359	0.346174	0.324466	0.342981	0.353851
95000000	0.309961	0.307739	0.319586	0.32295	0.240835	0.307264	0.308851	0.278314	0.311128	0.294334	0.318457	0.313942
100000000	0.298831	0.306801	0.304319	0.340092	0.245718	0.296584	0.310478	0.268457	0.318891	0.288049	0.320262	0.308731
105000000	0.329204	0.330201	0.333761	0.368791	0.273481	0.326234	0.331512	0.306198	0.343602	0.322062	0.355305	0.345448
110000000	0.315598	0.279251	0.31249	0.297638	0.218856	0.275055	0.28004	0.283998	0.284722	0.272089	0.336922	0.325024
115000000	0.342021	0.299115	0.350064	0.332211	0.238234	0.290371	0.297067	0.311165	0.308894	0.288453	0.35653	0.356633
120000000	0.346893	0.316731	0.348615	0.342637	0.253893	0.308852	0.312512	0.315448	0.312399	0.300569	0.376687	0.335055
125000000	0.310518	0.283673	0.318245	0.310174	0.228519	0.283297	0.282061	0.288729	0.288624	0.273363	0.342174	0.296012
130000000	0.303811	0.246358	0.30302	0.263971	0.198916	0.24688	0.233745	0.270515	0.247223	0.232346	0.308532	0.246928
135000000	0.256349	0.213293	0.256898	0.22351	0.170389	0.2194	0.217333	0.227223	0.217971	0.20966	0.269357	0.217169
140000000	0.408859	0.377119	0.418775	0.416999	0.305675	0.370165	0.376084	0.382511	0.393167	0.360058	0.432839	0.416656
145000000	0.364394	0.356125	0.356885	0.385671	0.287596	0.364285	0.355599	0.331018	0.367852	0.344999	0.389336	0.370494
150000000	0.349831	0.343273	0.34287	0.36782	0.27162	0.342837	0.352182	0.315287	0.363669	0.328581	0.373668	0.352178
155000000	0.337163	0.33956	0.335833	0.374541	0.269978	0.338091	0.33849	0.314008	0.353267	0.32886	0.362475	0.352553
160000000	0.293452	0.289058	0.294006	0.31167	0.235515	0.29107	0.3009	0.261087	0.299834	0.289999	0.321587	0.295181
165000000	0.40134	0.387317	0.388937	0.415109	0.321453	0.385373	0.383659	0.369687	0.402608	0.374898	0.402011	0.408974
170000000	0.278287	0.281406	0.279603	0.312352	0.222441	0.279033	0.279634	0.258443	0.285301	0.270447	0.306633	0.289168
175000000	0.288445	0.289627	0.278812	0.31316	0.228377	0.27602	0.280897	0.252565	0.288094	0.270024	0.306506	0.289629
180000000	0.37007	0.348137	0.361483	0.388919	0.299054	0.352263	0.371955	0.336641	0.367505	0.340182	0.38701	0.357148
185000000	0.316945	0.304263	0.308373	0.34574	0.248986	0.313567	0.309417	0.289674	0.319517	0.297785	0.334234	0.285805
190000000	0.290821	0.280205	0.292211	0.322495	0.243964	0.286193	0.291995	0.267186	0.296714	0.276297	0.304638	0.271258
195000000	0.258981	0.2617	0.256633	0.290301	0.217238	0.261683	0.263303	0.236333	0.268713	0.24307	0.290556	0.246405
200000000	0.265675	0.260759	0.262392	0.298344	0.213284	0.263424	0.255908	0.240222	0.276554	0.25683	0.290976	0.248362
205000000	0.26229	0.2569	0.256991	0.28695	0.218348	0.266964	0.26236	0.237849	0.268123	0.250854	0.291963	0.244886
210000000	0.248264	0.240528	0.242559	0.260767	0.195909	0.237215	0.236836	0.215586	0.245841	0.231075	0.252693	0.219304
215000000	0.305045	0.303367	0.297604	0.330136	0.24117	0.298829	0.301803	0.277845	0.304542	0.289254	0.315793	0.268219
220000000	0.298627	0.299888	0.302508	0.335567	0.239672	0.304205	0.29421	0.271324	0.307795	0.285614	0.32488	0.270006
225000000	0.227996	0.234494	0.228101	0.261593	0.184466	0.236504	0.230551	0.20984	0.23605	0.218152	0.251436	0.214157
230000000	0.229347	0.235346	0.225002	0.253483	0.181531	0.226309	0.228279	0.202604	0.235215	0.216875	0.244179	0.203231
235000000	0.2448	0.245162	0.242491	0.261924	0.198378	0.247784	0.241302	0.220669	0.258217	0.234182	0.264866	0.231179
240000000	0.276464	0.280638	0.276354	0.307957	0.228504	0.281759	0.283806	0.259292	0.290613	0.275822	0.300316	0.263226
245000000	0.235436	0.233714	0.2219	0.257293	0.191733	0.244573	0.233382	0.207328	0.234663	0.228281	0.2494	0.196678
250000000	0.255246	0.260654	0.252622	0.284017	0.208102	0.25818	0.261954	0.232498	0.27855	0.245255	0.291132	0.247565
255000000	0.30023	0.315948	0.287152	0.325939	0.240896	0.313358	0.339825	0.278758	0.2966	0.323023	0.327213	0.283866
260000000	0.271036	0.266909	0.269355	0.294416	0.224445	0.267628	0.267662	0.248257	0.272771	0.2573	0.296641	0.252097
265000000	0.1849	0.193458	0.181116	0.199309	0.148765	0.185824	0.181258	0.164268	0.193298	0.177078	0.20872	0.165968
270000000	0.114899	0.153675	0.110227	0.13105	0.0889495	0.114041	0.117251	0.10258	0.127354	0.104941	0.128727	0.056424
275000000	0.258979	0.282151	0.259758	0.286375	0.212445	0.275864	0.264543	0.233916	0.270913	0.254701	0.282694	0.214038
280000000	0.318629	0.309587	0.316795	0.349661	0.262958	0.329301	0.329047	0.296042	0.32899	0.296567	0.340277	0.306569
285000000	0.322818	0.316935	0.310316	0.3473	0.265737	0.326479	0.308435	0.291606	0.329407	0.306154	0.346625	0.302511
290000000	0.219986	0.22061	0.217149	0.247272	0.185706	0.229321	0.221133	0.204079	0.228801	0.211535	0.250106	0.205005
295000000	0.255373	0.25573	0.256945	0.29158	0.212954	0.261105	0.253117	0.231846	0.256759	0.24684	0.280809	0.236606
300000000	0.237009	0.241403	0.226663	0.260097	0.194948	0.242077	0.241244	0.21417	0.242359	0.227623	0.263196	0.22294
305000000	0.170402	0.242642	0.17522	0.278989	0.198426	0.248626	0.242023	0.159397	0.252746	0.228817	0.262334	0.227338
310000000	0.250574	0.253043	0.242554	0.281189	0.20162	0.256254	0.252097	0.225856	0.262229	0.241504	0.273171	0.22375
315000000	0.342579	0.349787	0.339991	0.380629	0.28261	0.345331	0.353635	0.317526	0.354761	0.326114	0.366197	0.354272
320000000	0.237354	0.242921	0.23104	0.25756	0.191813	0.235831	0.241392	0.2138	0.243196	0.231869	0.260796	0.23055
325000000	0.261662	0.252284	0.258624	0.280534	0.21357	0.270151	0.268581	0.237002	0.270146	0.253424	0.295574	0.245491
330000000	0.260728	0.255489	0.255226	0.274579	0.209364	0.266742	0.267033	0.233469	0.266059	0.253767	0.28566	0.233003
335000000	0.243213	0.241249	0.233829	0.261572	0.190997	0.240625	0.23568	0.213603	0.241062	0.218721	0.257956	0.213286
340000000	0.226024	0.243982	0.224446	0.249343	0.181817	0.228472	0.228857	0.202431	0.237344	0.208119	0.25301	0.194215
345000000	0.30732	0.296497	0.296405	0.338012	0.248712	0.310113	0.303644	0.275251	0.31987	0.285987	0.322864	0.295176
350000000	0.250401	0.264837	0.252547	0.279355	0.212483	0.256977	0.255391	0.23613	0.261066	0.244648	0.275839	0.239171
355000000	0.259213	0.26021	0.251445	0.273171	0.209389	0.249823	0.249239	0.232921	0.271524	0.244205	0.282313	0.250181
360000000	0.268928	0.267463	0.268419	0.290513	0.218691	0.273995	0.275924	0.243112	0.27958	0.254185	0.295442	0.248021
365000000	0.277896	0.276838	0.274438	0.301746	0.229196	0.287175	0.288284	0.257463	0.286954	0.27565	0.306706	0.263514
370000000	0.247538	0.24454	0.245826	0.263395	0.204228	0.245853	0.24966	0.234581	0.252342	0.229975	0.269975	0.221076
375000000	0.266154	0.270447	0.274033	0.29147	0.218686	0.275939	0.274379	0.25022	0.278668	0.257463	0.29038	0.179959
380000000	0.256217	0.266615	0.260933	0.276476	0.213833	0.260241	0.254821	0.24516	0.261813	0.25238	0.279026	0.243684
385000000	0.241663	0.243358	0.230417	0.267916	0.193086	0.241667	0.237892	0.221731	0.248124	0.228098	0.265662	0.216148
390000000	0.260643	0.255468	0.255426	0.29241	0.220394	0.256486	0.254372	0.241112	0.266822	0.252194	0.280931	0.237599
395000000	0.196661	0.19998	0.196	0.212149	0.165005	0.199403	0.195613	0.175506	0.204417	0.183315	0.219107	0.172277
400000000	0.22325	0.224092	0.22962	0.253276	0.183439	0.22313	0.223925	0.204015	0.235797	0.220344	0.255865	0.2012
405000000	0.206849	0.208727	0.205327	0.221272	0.170128	0.206893	0.204127	0.189126	0.213223	0.193574	0.229376	0.192599
410000000	0.234288	0.242234	0.232359	0.266782	0.192328	0.238435	0.238834	0.217359	0.243711	0.226228	0.253321	0.217915
415000000	0.267382	0.266948	0.272549	0.29643	0.217653	0.267699	0.26817	0.252132	0.276823	0.259056	0.292493	0.255215
420000000	0.250876	0.261911	0.263052	0.291925	0.211782	0.268965	0.262586	0.232495	0.263789	0.254547	0.283942	0.235307
425000000	0.261128	0.258893	0.25324	0.285881	0.211901	0.257878	0.258995	0.233245	0.268105	0.245764	0.278946	0.241945
430000000	0.320898	0.324963	0.318966	0.365181	0.257851	0.319798	0.311001	0.293954	0.323977	0.303214	0.334872	0.300529
435000000	0.29483	0.29404	0.284968	0.318142	0.239584	0.288595	0.29401	0.270104	0.295446	0.283184	0.309631	0.263953
440000000	0.265249	0.27075	0.274788	0.296328	0.222593	0.2667	0.274794	0.242832	0.288115	0.257286	0.303692	0.252469
445000000	0.288394	0.294773	0.291094	0.318357	0.239224	0.297448	0.284836	0.260645	0.306611	0.277712	0.314634	0.271086
450000000	0.396207	0.389395	0.405857	0.444055	0.32293	0.402744	0.399007	0.367436	0.415043	0.378581	0.417501	0.389104
455000000	0.324817	0.329196	0.324662	0.349971	0.263688	0.328597	0.333186	0.304831	0.330969	0.322133	0.349222	0.372858
460000000	0.364117	0.388868	0.37184	0.394974	0.305347	0.374415	0.353716	0.338393	0.364115	0.349432	0.381293	0.416806
465000000	0.280291	0.27755	0.281256	0.304558	0.226498	0.288353	0.286415	0.260711	0.292889	0.264735	0.302616	0.317416
470000000	0.468713	0.470466	0.476772	0.524741	0.373848	0.463634	0.472332	0.433459	0.486996	0.457814	0.493288	0.491075
475000000	0.354349	0.34603	0.353679	0.376569	0.281657	0.35296	0.351845	0.32059	0.364091	0.34132	0.375084	0.365424
480000000	0.511075	0.515566	0.513728	0.593587	0.427182	0.514362	0.513485	0.487904	0.536678	0.506883	0.541435	0.547853
485000000	0.292472	0.31481	0.289416	0.325509	0.241801	0.295505	0.299686	0.273716	0.313595	0.287846	0.328486	0.316562
490000000	0.33827	0.332718	0.344454	0.370839	0.277578	0.344419	0.349317	0.30999	0.357811	0.323538	0.361181	0.35335
495000000	0.366294	0.371299	0.372547	0.412955	0.296748	0.365179	0.367828	0.332454	0.370519	0.353538	0.39986	0.383158
500000000	0.349757	0.35055	0.354402	0.408903	0.285712	0.340383	0.354253	0.316771	0.383943	0.35139	0.380606	0.353081
505000000	0.401361	0.400564	0.407209	0.447826	0.326081	0.406395	0.409015	0.369407	0.415343	0.39362	0.423532	0.420221
510000000	0.272066	0.277696	0.277052	0.298227	0.217758	0.272086	0.272782	0.242375	0.286282	0.261692	0.292784	0.273312
515000000	0.445293	0.4486	0.449561	0.504545	0.366192	0.454974	0.458777	0.413869	0.460743	0.437444	0.478876	0.461101
520000000	0.384149	0.372347	0.374815	0.404465	0.303976	0.362365	0.370336	0.342806	0.386339	0.355331	0.344477	0.375982
525000000	0.387764	0.403211	0.396935	0.449215	0.319634	0.39812	0.414442	0.353796	0.406528	0.391786	0.417119	0.415294
530000000	0.274589	0.27993	0.282598	0.311064	0.235146	0.287153	0.296948	0.249189	0.295179	0.273027	0.30745	0.289974
535000000	0.451481	0.443908	0.442678	0.474884	0.355871	0.446088	0.443066	0.399781	0.451609	0.432506	0.470955	0.440209
540000000	0.400001	0.421622	0.406459	0.464851	0.341832	0.428174	0.41871	0.366764	0.42842	0.408832	0.442898	0.449673
545000000	0.544778	0.534171	0.560547	0.599336	0.431597	0.527068	0.540337	0.501098	0.561072	0.527065	0.561253	0.557947
550000000	0.484024	0.484606	0.483563	0.538467	0.411666	0.514444	0.49919	0.444214	0.504559	0.465986	0.528183	0.540635
555000000	0.43593	0.442047	0.427394	0.493811	0.35948	0.440061	0.443608	0.399613	0.448746	0.436606	0.462166	0.450347
560000000	0.47949	0.463031	0.474736	0.526141	0.382534	0.466039	0.475706	0.432878	0.482531	0.463115	0.493835	0.500242
565000000	0.385982	0.385849	0.385156	0.420016	0.316582	0.379403	0.37505	0.355096	0.401289	0.381216	0.423949	0.400122
570000000	0.396157	0.384723	0.391637	0.46655	0.3256	0.419549	0.399957	0.351637	0.39988	0.402478	0.443656	0.420941
575000000	0.552913	0.586666	0.560056	0.619179	0.483228	0.5767	0.582851	0.533008	0.597934	0.551891	0.590423	0.588499
580000000	0.501049	0.475117	0.503574	0.508434	0.405492	0.493387	0.477394	0.447318	0.505796	0.486753	0.524724	0.460118
585000000	0.629805	0.718906	0.636057	0.792829	0.543756	0.697252	0.717506	0.566585	0.752644	0.708312	0.737469	0.65629
590000000	0.612179	0.620665	0.601754	0.704295	0.51038	0.622155	0.626572	0.561079	0.644591	0.60778	0.638199	0.621687
595000000	0.763034	0.846598	0.744755	0.763923	0.585827	0.691451	0.702252	0.706409	0.758913	0.678302	0.703485	0.69987
600000000	0.79887	0.841698	0.793808	0.808782	0.691334	0.704145	0.8305	0.767922	0.776397	0.787329	0.7734	0.812104
605000000	0.63315	0.730426	0.624858	0.695357	0.559687	0.704222	0.699328	0.607073	0.753036	0.667786	0.670325	0.695808
610000000	0.631914	0.653239	0.617406	0.690343	0.51858	0.642062	0.606783	0.587754	0.669845	0.595821	0.68645	0.609084
615000000	0.819962	0.898201	0.804083	0.853534	0.708606	0.826615	0.805995	0.77003	0.795419	0.798097	0.866283	0.789911
620000000	0.908156	1	0.894106	1	0.750364	0.885457	0.923959	0.834714	0.964871	0.882622	1	0.906303
625000000	0.803666	0.833521	0.814877	0.958666	0.646226	0.79513	0.819026	0.737116	0.838293	0.789718	0.786341	0.790449
630000000	0.963392	0.95521	0.958435	0.971219	0.81904	1	1	0.872689	1	1	0.960888	0.902766
635000000	0.517295	0.547762	0.533839	0.475574	0.438647	0.551995	0.561385	0.396808	0.561183	0.509712	0.510598	0.545937
640000000	0.672214	0.663773	0.672106	0.699258	0.535612	0.661662	0.674919	0.61458	0.684105	0.674974	0.67053	0.681292
645000000	0.515873	0.571017	0.498686	0.564983	0.422143	0.516049	0.51278	0.486675	0.526537	0.519428	0.547966	0.521656
650000000	0.537897	0.644319	0.556464	0.713574	0.513081	0.640833	0.553542	0.508278	0.597171	0.612627	0.670246	0.495133
655000000	0.209333	0.484598	0.195056	0.531748	0.398604	0.49759	0.503916	0.188099	0.221604	0.463502	0.488871	0.209743
660000000	0.455607	0.633782	0.415034	0.67314	0.475875	0.61218	0.631186	0.39722	0.446542	0.599657	0.606997	0.551337
665000000	0.695191	0.52082	0.595786	0.684946	0.422829	0.641832	0.650913	0.601732	0.60703	0.673212	0.665885	0.525539
670000000	0.770053	0.742527	0.726041	0.861158	0.617842	0.779258	0.811716	0.694232	0.809306	0.802512	0.746168	0.804912
675000000	0.799039	0.855526	0.782067	0.992561	0.654282	0.881149	0.929412	0.752429	0.864096	0.818144	0.849665	0.817581
680000000	0.579864	0.628806	0.578674	0.651985	0.486289	0.596303	0.60961	0.563081	0.624125	0.580519	0.616816	0.594466
685000000	0.545195	0.537163	0.53444	0.557438	0.450079	0.545414	0.53897	0.502555	0.566377	0.541809	0.574063	0.527484
690000000	0.563935	0.567252	0.586783	0.657321	0.499419	0.607253	0.584299	0.57713	0.584666	0.608891	0.62654	0.603527
695000000	0.684511	0.60805	0.611098	0.721291	0.550211	0.654766	0.604981	0.607579	0.652865	0.619747	0.63058	0.657077
700000000	0.634099	0.733898	0.688872	0.743159	0.608287	0.671327	0.749502	0.673461	0.702371	0.711345	0.689449	0.75448
705000000	0.813747	0.579523	0.632689	0.772748	0.586486	0.705713	0.727384	0.619311	0.797455	0.688206	0.784517	0.74493
710000000	0.887767	0.787521	0.583499	0.429471	0.720813	0.414653	0.406171	0.557078	0.872976	0.404723	0.842571	0.892833
715000000	0.909846	0.603344	0.828986	0.765333	0.740015	0.690374	0.723668	0.783504	0.974831	0.678513	0.691668	0.901133
720000000	0.793015	0.791029	0.738302	0.763884	0.647283	0.737643	0.723745	0.70627	0.774305	0.693487	0.639254	1
725000000	0.459095	0.577639	0.423855	0.487153	0.372535	0.442582	0.458661	0.462603	0.462468	0.440495	0.481515	0.608915
730000000	0.531378	0.400692	0.488376	0.576663	0.444033	0.525357	0.54125	0.457494	0.422038	0.521792	0.472618	0.678188
735000000	1	0.584046	1	0.966966	1	0.944465	0.975974	1	0.720828	0.923375	0.762914	0.466657
740000000	0.382451	0.774253	0.742962	0.615066	0.65101	0.537548	0.516832	0.750405	0.401249	0.505171	0.496222	0.503802

[truncated: 11 more sheets: 4B, 4D, 5A, 5B, 5D, 6A, 6B, 6D, 7A, 7B, 7D]
