# Supplementary material for: The Use and Limitations of Exome Capture to Detect Novel Variation in the Hexaploid Wheat Genome
Source: Front Plant Sci. 2022 Apr 12;13:841855. doi: 10.3389/fpls.2022.841855 (PMC9039655; doi:10.3389/fpls.2022.841855)
Supplement: Supplementary file 5 [file Table_2.XLSX]

## Sheet: Sheet1
Gene	Position (EnsemblPlants)		Position (BLAST)		Annotation
					(EnsemblPlants CS IWGSC)
	Chinese Spring		Aegilops tauschii v4.0
	(IWGSC v1)
TraesCS5D02G042900	42,555,291	42,560,999	46,048,947	46,055,125	Armadilo-like helicase / Importin beta family
TraesCS5D02G043000	42,726,281	42,727,003	46,228,264	46,230,111	OCTOPUS-like protein
TraesCS5D02G043100	42,795,898	42,796,845	46,298,515	46,299,461	Transmembrane helices
TraesCS5D02G043200	42,905,033	42,909,935	46,402,930	46,407,141	Ribonuclease 2/Hydroxyacylglutathione hydrolase
TraesCS5D02G043300	42,922,061	42,924,129	46,419,294	46,421,359	Methyltransferase
TraesCS5D02G043400	42,925,913	42,928,461	46,423,142	46,425,689	Wall-associated receptor kinase
TraesCS5D02G043500	42,930,408	42,932,902	46,427,635	46,430,128	Wall-associated receptor kinase
TraesCS5D02G043600	42,989,015	42,992,511	46,982,504	46,984,826	Exostosin-like
TraesCS5D02G043700	43,048,535	43,050,331	46,589,196	46,590,991	Transmembrane helices
TraesCS5D02G043800	43,092,221	43,093,180	46,632,394	46,633,352	BTB/POZ and MATH domain-containing protein
TraesCS5D02G043900	43,100,350	43,101,447	46,640,542	46,641,638	BTB/POZ and MATH domain-containing protein
TraesCS5D02G044000	43,134,683	43,136,903	46,681,881	46,683,475	BTB/POZ and MATH domain-containing protein
TraesCS5D02G044100	43,208,899	43,213,919	46,757,512	46,762,531	Proprotein convertase subtilisin/kexin
TraesCS5D02G044200	43,301,997	43,303,340	46,861,107	46,862,449	Phospholipase A1-IBeta2 (chloroplastic?)
TraesCS5D02G044300	43,316,281	43,321,658	46,905,054	46,909,284	Disease resistance protein
TraesCS5D02G044400	43,326,372	43,329,280	46,915,007	46,917,914	UDP-glucose 4-epimerase
TraesCS5D02G044500	43,382,967	43,386,355	46,981,575	46,984,978	Exostosin-like
TraesCS5D02G044600	43,405,783	43,407,048	46,999,777	47,011,595	RNA polymerase II C-terminal domain phosphatase.
TraesCS5D02G044700	43,908,510	43,914,648	47,549,659	47,555,774	Kinesin motor domain-containing protein
TraesCS5D02G044800	44,136,087	44,138,095	47,763,924	47,765,931	Protein kinase domain-containing protein
TraesCS5D02G044900	44,187,015	44,191,010	47,816,801	47,820,802	Pentatricopeptide repeat superfamily protein
