# Supplementary material for: The Use and Limitations of Exome Capture to Detect Novel Variation in the Hexaploid Wheat Genome
Source: Front Plant Sci. 2022 Apr 12;13:841855. doi: 10.3389/fpls.2022.841855 (PMC9039655; doi:10.3389/fpls.2022.841855)
Supplement: Supplementary file 6 [file Table_3.XLSX]

## Sheet: Annotated genes in 2DL
Gene	Annotation
TraesCS2D02G473800	ABC transporter I family member 1 [Source:Projected from Arabidopsis thaliana (AT1G63270) UniProtKB/Swiss-Prot;Acc:Q9C8T1]
TraesCS2D02G474600	rRNA N-glycosidase [Source:UniProtKB/TrEMBL;Acc:A0A341RH88]		Supplementary File 4. There are 643 genes in the putative introgression region of 2DL (575,000,000 - 620,000,000), of which 92 have a protein annotation listed here.
TraesCS2D02G475100	Glycosyltransferase [Source:UniProtKB/TrEMBL;Acc:A0A1D5UHY9]
TraesCS2D02G475600	RING-type E3 ubiquitin transferase [Source:UniProtKB/TrEMBL;Acc:A0A1D5UID5]
TraesCS2D02G476200	Peroxidase [Source:UniProtKB/TrEMBL;Acc:A0A1D5URH5]
TraesCS2D02G476800	Non-specific lipid-transfer protein [Source:UniProtKB/TrEMBL;Acc:A0A341RJD8]
TraesCS2D02G477100	Methylmalonate-semialdehyde dehydrogenase [acylating], mitochondrial [Source:Projected from Arabidopsis thaliana (AT2G14170) UniProtKB/Swiss-Prot;Acc:Q0WM29]
TraesCS2D02G477600	Cysteine proteinase inhibitor [Source:UniProtKB/TrEMBL;Acc:A0A1D5ULM7]
TraesCS2D02G478200	Glycosyltransferase [Source:UniProtKB/TrEMBL;Acc:A0A1D5UMV3]
TraesCS2D02G478300	Phosphatidylinositol 4-phosphate 5-kinase [Source:UniProtKB/TrEMBL;Acc:A0A1D5UMV2]
TraesCS2D02G478400	Cyclin-U1-1 [Source:Projected from Arabidopsis thaliana (AT3G21870) UniProtKB/Swiss-Prot;Acc:Q9LJ45]
TraesCS2D02G479500	Protein CutA, chloroplastic [Source:Projected from Arabidopsis thaliana (AT2G33740) UniProtKB/Swiss-Prot;Acc:P93009]
TraesCS2D02G479600	Thioredoxin-like protein CXXS1 [Source:Projected from Arabidopsis thaliana (AT1G11530) UniProtKB/Swiss-Prot;Acc:Q8LDI5]
TraesCS2D02G479900	Kinesin-like protein [Source:UniProtKB/TrEMBL;Acc:A0A1D5UIJ3]
TraesCS2D02G480600	Multifunctional fusion protein [Source:UniProtKB/TrEMBL;Acc:A0A1D5ULJ6]
TraesCS2D02G481100	Protein SDA1 [Source:UniProtKB/TrEMBL;Acc:A0A341RM09]
TraesCS2D02G482800	tRNA modification 11 protein [Source:Projected from Arabidopsis thaliana (AT3G26410) UniProtKB/TrEMBL;Acc:Q9LIN4]
TraesCS2D02G483000	Glycosyltransferase [Source:UniProtKB/TrEMBL;Acc:A0A1D5UJ00]
TraesCS2D02G484700	Serine/threonine-protein kinase [Source:UniProtKB/TrEMBL;Acc:W5BZ14]
TraesCS2D02G485000	Serine/threonine-protein kinase [Source:UniProtKB/TrEMBL;Acc:W5BYH0]
TraesCS2D02G485200	Serine/threonine-protein kinase [Source:UniProtKB/TrEMBL;Acc:A0A1D5UTY6]
TraesCS2D02G485300	Serine/threonine-protein kinase [Source:UniProtKB/TrEMBL;Acc:A0A1D5UTY4]
TraesCS2D02G486200	Serine/threonine-protein kinase [Source:UniProtKB/TrEMBL;Acc:A0A1D5US52]
TraesCS2D02G486300	Serine/threonine-protein kinase [Source:UniProtKB/TrEMBL;Acc:A0A1D5US51]
TraesCS2D02G486400	Serine/threonine-protein kinase [Source:UniProtKB/TrEMBL;Acc:A0A1D5UN31]
TraesCS2D02G487700	Kinesin-like calmodulin-binding protein (ZWICHEL) [Source:Projected from Arabidopsis thaliana (AT5G65930) UniProtKB/TrEMBL;Acc:F4JXM5]
TraesCS2D02G489700	WRKY45-like transcription factor [Source:UniProtKB/TrEMBL;Acc:F8WPI9]
TraesCS2D02G489900	Adenosylhomocysteinase [Source:UniProtKB/TrEMBL;Acc:A0A1D5URS1]
TraesCS2D02G490000	Carboxypeptidase [Source:UniProtKB/TrEMBL;Acc:A0A1D5URR9]
TraesCS2D02G491200	Auxin response factor [Source:UniProtKB/TrEMBL;Acc:W5C2G9]
TraesCS2D02G491300	Peptidyl-prolyl cis-trans isomerase [Source:UniProtKB/TrEMBL;Acc:W5B805]
TraesCS2D02G493000	V-type proton ATPase subunit a [Source:UniProtKB/TrEMBL;Acc:A0A1D5USG4]
TraesCS2D02G493100	GTP cyclohydrolase 1 [Source:Projected from Arabidopsis thaliana (AT3G07270) UniProtKB/Swiss-Prot;Acc:Q9SFV7]
TraesCS2D02G493400	Flavanone 3-hydroxylase [Source:UniProtKB/TrEMBL;Acc:C0SPH3]
TraesCS2D02G493500	Adenosylhomocysteinase [Source:UniProtKB/TrEMBL;Acc:A0A1D5UKX4]
TraesCS2D02G493600	Serine hydroxymethyltransferase [Source:UniProtKB/TrEMBL;Acc:A0A1D5UPW5]
TraesCS2D02G493700	Serine/threonine protein kinase, Hyperosmotic stress respons [Source: Projected from Oryza sativa (Os03g0390200)]
TraesCS2D02G494900	Mediator of RNA polymerase II transcription subunit 13 [Source:UniProtKB/TrEMBL;Acc:A0A341RHY0]
TraesCS2D02G496200	Mediator of RNA polymerase II transcription subunit 7 [Source:UniProtKB/TrEMBL;Acc:W5BGU5]
TraesCS2D02G496500	MOT2 [Source:Projected from Arabidopsis thaliana (AT1G80310) UniProtKB/TrEMBL;Acc:A0A178WGR3]
TraesCS2D02G497200	Transmembrane 9 superfamily member [Source:UniProtKB/TrEMBL;Acc:A0A341RI75]
TraesCS2D02G497400	Molybdopterin biosynthesis protein CNX1 [Source:Projected from Arabidopsis thaliana (AT5G20990) UniProtKB/Swiss-Prot;Acc:Q39054]
TraesCS2D02G498400	Xyloglucan endotransglucosylase/hydrolase [Source:UniProtKB/TrEMBL;Acc:A0A1D5UIX5]
TraesCS2D02G498500	Xyloglucan endotransglucosylase/hydrolase [Source:UniProtKB/TrEMBL;Acc:A0A1D5UIX4]
TraesCS2D02G498600	Xyloglucan endotransglucosylase/hydrolase [Source:UniProtKB/TrEMBL;Acc:A0A341RMM7]
TraesCS2D02G498700	Xyloglucan endotransglucosylase/hydrolase [Source:UniProtKB/TrEMBL;Acc:A0A341RMM7]
TraesCS2D02G498900	Amylogenin [Source:UniProtKB/TrEMBL;Acc:Q9ZR34]
TraesCS2D02G499500	Protein pelota homolog [Source:UniProtKB/TrEMBL;Acc:A0A1D5UGU0]
TraesCS2D02G499600	2-methoxy-6-polyprenyl-1,4-benzoquinol methylase, mitochondrial [Source:UniProtKB/TrEMBL;Acc:A0A1D5UGU1]
TraesCS2D02G500600	Glutamine synthetase [Source:UniProtKB/TrEMBL;Acc:Q45NB2]
TraesCS2D02G502100	Glucose-6-phosphate 1-epimerase [Source:UniProtKB/TrEMBL;Acc:W5BXP4]
TraesCS2D02G502600	Peroxidase [Source:UniProtKB/TrEMBL;Acc:A0A1D6RP71]
TraesCS2D02G502900	Squamosa promoter-binding-like protein 8 [Source:UniProtKB/TrEMBL;Acc:X5DR92]
TraesCS2D02G503000	Plasma membrane ATPase [Source:UniProtKB/TrEMBL;Acc:A0A1D5UMU8]
TraesCS2D02G504600	Glycosyltransferase [Source:UniProtKB/TrEMBL;Acc:A0A1D5UXK7]
TraesCS2D02G505900	Serine/threonine-protein kinase [Source:UniProtKB/TrEMBL;Acc:W5BTR6]
TraesCS2D02G506600	NADPH--cytochrome P450 reductase [Source:UniProtKB/TrEMBL;Acc:A0A1D5UMT4]
TraesCS2D02G506800	Purple acid phosphatase [Source:UniProtKB/TrEMBL;Acc:A0A341RKF4]
TraesCS2D02G506900	Auxin-responsive protein [Source:UniProtKB/TrEMBL;Acc:A0A1D5ULY3]
TraesCS2D02G507000	Vacuolar cation/proton exchanger [Source:UniProtKB/TrEMBL;Acc:A0A1D5UTT3]
TraesCS2D02G508200	3-ketoacyl-CoA synthase [Source:UniProtKB/TrEMBL;Acc:A0A1D5UK51]
TraesCS2D02G508300	3-ketoacyl-CoA synthase [Source:UniProtKB/TrEMBL;Acc:A0A1D5UK50]
TraesCS2D02G508600	Golgin candidate 2 [Source:Projected from Arabidopsis thaliana (AT1G18190) UniProtKB/Swiss-Prot;Acc:B0F9L7]
TraesCS2D02G509700	Peroxidase [Source:UniProtKB/TrEMBL;Acc:A0A1D5UHM1]
TraesCS2D02G511200	Peroxidase [Source:UniProtKB/TrEMBL;Acc:W5BUC5]
TraesCS2D02G512600	Protein COFACTOR ASSEMBLY OF COMPLEX C SUBUNIT B CCB4, chloroplastic [Source:Projected from Arabidopsis thaliana (AT1G59840) UniProtKB/Swiss-Prot;Acc:Q6NQK9]
TraesCS2D02G512800	Glycosyltransferases [Source:UniProtKB/TrEMBL;Acc:A0A1D5UTT9]
TraesCS2D02G513600	Probable cysteine protease RD21B [Source:Projected from Arabidopsis thaliana (AT5G43060) UniProtKB/Swiss-Prot;Acc:Q9FMH8]
TraesCS2D02G513700	Mediator of RNA polymerase II transcription subunit 20 [Source:UniProtKB/TrEMBL;Acc:A0A341RIK7]
TraesCS2D02G515800	TaAP2-D [Source:UniProtKB/TrEMBL;Acc:M5AB40]
TraesCS2D02G517200	Glycerol kinase [Source:Projected from Arabidopsis thaliana (AT1G80460) UniProtKB/Swiss-Prot;Acc:Q9M8L4]
TraesCS2D02G518800	Synaptotagmin-5 [Source:Projected from Arabidopsis thaliana (AT1G05500) UniProtKB/Swiss-Prot;Acc:Q8L706]
TraesCS2D02G519000	Chloride channel protein [Source:UniProtKB/TrEMBL;Acc:A0A1D5UPP4]
TraesCS2D02G520000	Bifunctional dihydrofolate reductase-thymidylate synthase [Source:UniProtKB/TrEMBL;Acc:A0A341RIX9]
TraesCS2D02G521500	Glutamyl-tRNA(Gln) amidotransferase subunit A, chloroplastic/mitochondrial [Source:UniProtKB/TrEMBL;Acc:A0A1D5UMA6]
TraesCS2D02G524000	Pectinesterase [Source:UniProtKB/TrEMBL;Acc:A0A1D5USX2]
TraesCS2D02G525900	SEP2 [Source:Projected from Arabidopsis thaliana (AT2G21970) UniProtKB/TrEMBL;Acc:A0A178VQ84]
TraesCS2D02G527600	Serine/threonine-protein kinase [Source:UniProtKB/TrEMBL;Acc:A0A1D5UQX5]
TraesCS2D02G528400	Lipoxygenase [Source:UniProtKB/TrEMBL;Acc:A0A1D5UR29]
TraesCS2D02G528500	Lipoxygenase [Source:UniProtKB/TrEMBL;Acc:A0A1D5UP29]
TraesCS2D02G529500	RBR-type E3 ubiquitin transferase [Source:UniProtKB/TrEMBL;Acc:A0A1D5ULT6]
TraesCS2D02G529800	RBR-type E3 ubiquitin transferase [Source:UniProtKB/TrEMBL;Acc:A0A341RJ79]
TraesCS2D02G530000	ENDO1 [Source:Projected from Arabidopsis thaliana (AT1G11190) UniProtKB/TrEMBL;Acc:A0A178WKD4]
TraesCS2D02G530400	Hexosyltransferase [Source:UniProtKB/TrEMBL;Acc:A0A1D5UKC7]
TraesCS2D02G531600	DNA repair exonuclease family protein [Source: Projected from Oryza sativa (Os04g0635900)]
TraesCS2D02G534400	Serine/threonine-protein kinase [Source:UniProtKB/TrEMBL;Acc:A0A1D5UH93]
TraesCS2D02G534600	Diacylglycerol kinase [Source:UniProtKB/TrEMBL;Acc:A0A341RJ78]
TraesCS2D02G534900	Exocyst subunit Exo70 family protein [Source:UniProtKB/TrEMBL;Acc:A0A341RLD5]
TraesCS2D02G535000	Exocyst subunit Exo70 family protein [Source:UniProtKB/TrEMBL;Acc:A0A1D5UH98]
TraesCS2D02G535100	Flavin-containing monooxygenase [Source:UniProtKB/TrEMBL;Acc:A0A1D5UMD0]
TraesCS2D02G536400	Serine/threonine-protein kinase [Source:UniProtKB/TrEMBL;Acc:A0A1D5UTG2]
TraesCS2D02G536900	Serine/threonine-protein kinase [Source:UniProtKB/TrEMBL;Acc:A0A1D5USE5]
